# Supplementary material for: Unifying the mechanism of mitotic exit control in a spatiotemporal logical model
Source: PLoS Biol. 2020 Nov 12;18(11):e3000917. doi: 10.1371/journal.pbio.3000917 (PMC7685450; doi:10.1371/journal.pbio.3000917)
Supplement: S1 File — (XLSX) [file pbio.3000917.s014.xlsx]

## Sheet: Activity ICs
Initial state of localization nodes, representing metaphase cells.
protein	mSPB	dSPB	Nucleus	Cytoplasm	Bud	Nucleolus
Tem1low	0	0	0	0	0
Cdc15low	0	0	0	1	1
Cdc15high	0	0	0	1	1
Tem1high	0	0	0	0	0
Dbf2	0	0	0	0	0
Bfa1low	1	1	0	1	1
Bub2low	1	1	0	1	1
Mob1	0	0	0	0	0
Bfa1high	0	0	0	1	1
Bub2high	0	0	0	1	1
Kin4	1	1	0	1	0
Cdc5	0	0	1	0	0
CDKhigh	0	0	1	1	1
CDKlow	0	0	1	1	1
PP2ACdc55			1	1	1
Lte1			0	0	1
PP2ARts1			1	1	1
Zds1			0	0	0
Pds1			1	0	0
Esp1			0	0	0
Slk19			0	0	0
Amn1			0	1	1
Cla4			0	1	1
Cdc14low	0	0	0	0	0	1
Cdc14high	0	0	0	0	0	1
Spo12			0	0	0	1
Bmh1			0	1	1
SAC			1	0	0
APCCdc20			0	0	0
Nud1	0	0	0	0	0
Spc72	1	1	0	0	0
Polarity			0	0	1
Net1			0	0	0	1
Fob1			0	0	0	0
Hit1			0	0	0	1
Rsa1			0	0	0	1
Elm1			1	0	0

## Sheet: Localization ICs
Initial state of activity nodes, representing metaphase cells.
protein	mSPB	dSPB	Nucleus	Cytoplasm	Bud	Nucleolus
Tem1low	0	0	0	1	1
Cdc15low	0	0	0	1	1
Cdc15high	0	0	0	1	1
Tem1high	0	0	0	1	1
Dbf2	0	0	1	1	1
Mob1	0	0	1	1	1
Bfa1low	1	1	0	1	1
Bub2low	1	1	0	1	1
Bfa1high	0	0	0	1	1
Bub2high	0	0	0	1	1
Kin4	1	1	0	1	0
Cdc5	0	0	1	0	0
CDKhigh	0	0	1	1	1
CDKlow	0	0	1	1	1
PP2ACdc55			1	1	1
Lte1			0	0	1
PP2ARts1			1	1	1
Zds1			1	1	1
Pds1			1	0	0
Esp1			1	0	0
Slk19			1	0	0
Amn1			0	1	1
Cla4			0	1	1
Cdc14low	0	0	0	0	0	1
Cdc14high	0	0	0	0	0	1
Spo12			1	0	0	1
Bmh1			0	1	1
SAC			1	0	0
APCCdc20			0	0	0
Nud1	1	1	0	0	0
Spc72	1	1	0	0	0
Polarity			0	0	1
Net1			0	0	0	1
Fob1			1	0	0	1
Hit1			0	0	0	1
Rsa1			0	0	0	1
Elm1			0	1	1
