# Supplementary material for: Unifying the mechanism of mitotic exit control in a spatiotemporal logical model
Source: PLoS Biol. 2020 Nov 12;18(11):e3000917. doi: 10.1371/journal.pbio.3000917 (PMC7685450; doi:10.1371/journal.pbio.3000917)
Supplement: S5 File — Exits show the number of simulated cells exiting mitosis, timeouts show the number where the simulation timed out before reaching a steady state or exiting mitosis. (XLSX) [file pbio.3000917.s018.xlsx]

## Sheet: Supplementary File 5
Simulation results used in figures. Exits shows the number of simulated cells exiting mitosis, timeouts shows the number where the simulation timed out before reaching a steady state or exiting mitosis.
Figure	Model	Protein 1	Mutation 1	Protein 2	Mutation 2	Metaphase_Exits	Anapahase,Misaligned_Exits	Anaphase,Aligned_Exits	Metaphase,Aligned_Exits	Metaphase_Timeouts	Anaphase,Misaligned_Timeouts	Anaphase,Aligned_Timeouts	Metaphase,Aligned_Timeouts
3	0	NA	NA	NA	NA	0	0	100	0	0	100	0	0
3	0	Cdc15	PM	NA	NA	0	3	100	0	0	0	0	0
3	0	Mob1	PM	NA	NA	0	0	100	0	0	100	0	0
3	0	Cdc15	PM	Mob1	PM	4	3	100	100	0	0	0	0
3	1	NA	NA	NA	NA	0	0	100	0	0	100	0	0
3	1	Cdc15	PM	NA	NA	0	100	100	0	0	0	0	0
3	1	Mob1	PM	NA	NA	0	0	100	0	0	100	0	0
3	1	Cdc15	PM	Mob1	PM	100	100	100	100	0	0	0	0
3	2	NA	NA	NA	NA	0	0	100	0	0	100	0	0
3	2	Cdc15	PM	NA	NA	0	100	100	0	0	0	0	0
3	2	Mob1	PM	NA	NA	0	0	100	0	0	100	0	0
3	2	Cdc15	PM	Mob1	PM	5	100	100	100	0	0	0	0
3	2	Bub2	delete	NA	NA	0	100	100	0	0	0	0	0
3	2	Bfa1	delete	NA	NA	0	100	100	0	0	0	0	0
3	3	Bub2	delete	NA	NA	100	100	100	100	0	0	0	0
3	3	Bfa1	delete	NA	NA	100	100	100	100	0	0	0	0
4	3	NA	NA	NA	NA	0	2	100	0	0	98	0	0
4	3	Spo12	delete	NA	NA	0	1	94	0	0	99	6	0
4	3	Kin4	delete	NA	NA	0	100	100	0	0	0	0	0
4	3	Spo12	delete	Kin4	delete	0	100	100	0	0	0	0	0
4	4	NA	NA	NA	NA	0	1	100	0	0	99	0	0
4	4	Spo12	delete	NA	NA	0	0	91	0	0	100	9	0
4	4	Kin4	delete	NA	NA	0	100	100	0	0	0	0	0
4	4	Spo12	delete	Kin4	delete	0	0	90	0	0	100	10	0
4	5	NA	NA	NA	NA	0	0	100	0	0	100	0	0
4	5	Cdc15	PM	Mob1	PM	2	100	100	100	0	0	0	0
4	5	Bub2	delete	NA	NA	100	100	100	100	0	0	0	0
4	5	Cdc5	KD	NA	NA	0	0	0	0	0	100	100	0
5B	5	Cdc5	OE	Cdc15	KD	0	0	0	0	0	0	0	0
5B	5	Cdc5	OE	Dbf2	KD	0	0	0	0	0	0	0	0
5C	5	Cdc5	OE	Mob1	delete	0	0	0	0	0	0	0	0
8	5	NA	NA	NA	NA	0	0	100	0	0	100	0	0
8	5	Bfa1	SPB	NA	NA	0	100	100	0	0	0	0	0
8	5	Bub2	SPB	NA	NA	0	100	100	0	0	0	0	0
8	5	Cdc5	SPB	NA	NA	0	97	100	0	0	3	0	0
8	5	Tem1	SPB	NA	NA	100	100	100	100	0	0	0	0
8	5	Cdc15	SPB	NA	NA	100	100	100	100	0	0	0	0
8	5	CDK	SPB	NA	NA	0	0	0	0	0	0	0	0
8	5	Kin4	SPB	NA	NA	0	0	0	0	0	100	100	0
8	5	Mob1	SPB	NA	NA	0	0	100	0	0	0	0	0
8	5	Dbf2	SPB	NA	NA	0	0	100	0	0	100	0	0
8	5	Cdc14	SPB	NA	NA	0	13	100	0	0	0	0	0
8	5	CDK	SPB	Bfa1	delete	100	100	100	100	0	0	0	0
8	5	Cdc15	dSPB	NA	NA	100	100	100	100	0	0	0	0
8	5	Cdc15	mSPB	NA	NA	100	100	100	100	0	0	0	0
8	5	CDK	dSPB	NA	NA	0	0	0	0	0	100	100	0
8	5	CDK	mSPB	NA	NA	0	0	100	0	0	0	0	0
S2	4	Kin4	OE	NA	NA	0	0	0	0	0	100	100	0
S2	4a	Kin4	OE	NA	NA	0	0	98	0	0	100	2	0
S2	4b	NA	NA	NA	NA	0	0	100	0	0	100	0	0
S2	4b	Spo12	delete	NA	NA	0	0	94	0	0	100	6	0
S2	4b	Kin4	delete	NA	NA	0	100	100	0	0	0	0	0
S2	4b	Spo12	delete	Kin4	delete	0	0	92	0	0	100	8	0
S2	4b	Kin4	OE	NA	NA	0	0	0	0	0	100	100	0
S2	4b	Spo12	delete	Lte1	delete	0	0	0	0	0	100	100	0
S3	3	Cdc15	PM	Mob1	PM	6	100	100	100	0	0	0	0
S3	3a	Cdc15	PM	Mob1	PM	0	100	100	0	0	0	0	0
S9	5	Cdc15	PM	Mob1	PM	0	100	100	100	0	0	0	0
S9	5a	NA	NA	NA	NA	0	0	100	0	0	100	0	0
S9	5a	Cdc15	PM	Mob1	PM	0	7	100	100	0	0	0	0
S9	5	Cdc5	delete	NA	NA	0	0	0	0	0	100	100	0
S9	5	Cdc5	delete	Bub2	delete	100	100	100	100	0	0	0	0
S9	5	Cdc5	delete	Bfa1	delete	100	100	100	100	0	0	0	0
S9	5	Cdc15	SPB	Cdc5	delete	100	100	100	100	0	0	0	0
S9	5	Cdc15	PM	NA	NA	0	100	100	0	0	0	0	0
S9	5	Cdc15	PM	Cdc5	delete	0	0	100	0	0	0	0	0
