# Supplementary material for: Unifying the mechanism of mitotic exit control in a spatiotemporal logical model
Source: PLoS Biol. 2020 Nov 12;18(11):e3000917. doi: 10.1371/journal.pbio.3000917 (PMC7685450; doi:10.1371/journal.pbio.3000917)
Supplement: S7 File — “Strain” shows which strain of yeast is being examined, “View” indicates separate fields of view, “Cell” indicates separate cells within each file of view, “Last metaphase frame” indicates the last time point at which the cells were judged to be in metaphase, “Complete?” indicates whether cells did (1) or did not (0) break down their spindle during the imaging period, “spindle breakdown” indicates the time point at which cells no longer contained an intact spindle, and “Time” indicates the total time taken from metaphase to spindle breakdown. To the right, the raw mean and variance of the “Time” are shown. (XLSX) [file pbio.3000917.s020.xlsx]

## Sheet: 171219-2
This table summarises the data from live cell time courses used to establish anaphase length. ‘Strain’ shows which strain of yeast is being examined, ‘View’ indicates separate fields of view, ‘Cell’ indicates separate cells within each file of view, 'Last metaphase frame’ indicates the last time point at which the cells were judged to be in metaphase, ‘Complete?’ indicates whether cells did (1) o…
Strain	View	Cell	Last metaphase frame	Complete?	spindle breakdown	Time			T744	T747
T744	1	1	10	1	25	30		Mean	26.5079	41.3871
T744	1	2	40	1	58	36		Variance	55.3507	102.241
T744	1	3	13	1	22	18
T744	1	4	16	1	35	38
T744	1	5	19	1	35	32
T744	1	6	51	0	61	20
T744	1	7	18	1	29	22
T744	1	8	49	0	61	24
T744	1	9	41	1	53	24
T744	1	10	45	1	60	30
T744	1	11	3	1	16	26
T744	1	12	8	1	21	26
T744	1	13	4	1	15	22
T744	1	14	53	0	61	16
T744	1	15	21	1	34	26
T744	1	16	28	1	46	36
T744	1	17	28	1	41	26
T744	1	18	27	1	42	30
T744	1	19	21	1	34	26
T744	1	20	33	1	45	24
T744	1	21	7	1	18	22
T744	1	22	4	1	15	22
T744	1	23	7	1	22	30
T744	1	24	16	1	31	30
T744	1	25	36	1	60	48
T744	1	26	7	1	15	16
T744	1	27	5	1	19	28
T744	2	1	6	1	13	14
T744	2	2	12	1	27	30
T744	2	3	21	1	34	26
T744	2	4	22	1	34	24
T744	2	5	29	1	51	44
T744	2	6	48	1	59	22
T744	2	7	24	1	36	24
T744	2	8	55	0	61	12
T744	2	9	4	1	15	22
T744	2	10	12	1	24	24
T744	2	11	27	1	39	24
T744	2	12	6	1	18	24
T744	2	13	16	1	27	22
T744	2	14	3	1	15	24
T744	2	15	17	1	31	28
T744	2	16	13	1	25	24
T744	2	17	22	1	33	22
T744	3	1	18	1	31	26
T744	3	2	11	1	25	28
T744	3	3	19	1	45	52
T744	3	4	42	1	60	36
T744	3	5	2	1	12	20
T744	3	6	10	1	25	30
T744	3	7	49	0	61	24
T744	3	8	8	1	13	10
T744	3	9	11	1	24	26
T744	3	10	14	1	25	22
T744	3	11	44	1	58	28
T744	3	12	33	1	48	30
T744	3	13	3	1	19	32
T744	3	14	19	1	36	34
T744	3	15	1	1	16	30
T744	3	16	2	1	14	24
T744	3	17	21	1	38	34
T744	3	18	11	1	21	20
T744	3	19	18	1	31	26
T747	1	1	22	1	44	44
T747	1	2	29	1	49	40
T747	1	3	40	0	61	42
T747	1	4	39	0	61	44
T747	1	5	1	1	24	46
T747	1	6	25	1	51	52
T747	1	7	33	1	50	34
T747	1	8	31	1	47	32
T747	2	1	47	0	61	28
T747	2	2	29	1	59	60
T747	2	3	24	1	47	46
T747	2	4	44	0	61	34
T747	2	5	14	1	38	48
T747	2	6	4	1	18	28
T747	2	7	18	1	41	46
T747	2	8	10	1	31	42
T747	2	9	55	0	61	12
T747	2	10	4	1	19	30
T747	2	11	44	0	61	34
T747	2	12	12	1	34	44
T747	2	13	6	1	28	44
T747	2	14	34	0	61	54
T747	2	15	35	1	54	38
T747	2	16	45	0	61	32
T747	2	17	16	1	37	42
T747	2	18	20	1	42	44
T747	2	19	33	1	46	26
T747	2	20	39	0	61	44
T747	2	21	19	1	47	56
T747	2	22	11	1	28	34
T747	2	23	25	0	61	72
T747	2	24	17	1	42	50
T747	3	1	2	1	22	40
T747	3	2	8	1	33	50
T747	3	3	9	1	29	40
T747	3	4	7	1	26	38
T747	3	5	25	1	49	48
T747	3	6	10	1	30	40
T747	3	7	14	1	40	52
T747	3	8	41	0	61	40
T747	3	9	36	1	56	40
T747	3	10	50	0	61	22
T747	3	11	24	1	42	36
T747	3	12	35	0	61	52
T747	3	13	40	0	61	42
T747	3	14	37	0	61	48
T747	3	15	27	1	57	60
T747	3	16	30	1	60	60
T747	3	17	3	1	22	38
T747	3	18	13	1	31	36
T747	3	19	7	1	22	30
T747	3	20	12	1	27	30
T747	3	21	7	1	27	40
T747	3	22	7	1	26	38
T747	3	23	20	1	47	54
T747	3	24	20	1	44	48
T747	3	25	26	1	45	38
T747	3	26	1	1	17	32
T747	3	27	3	1	25	44
T747	3	28	11	1	27	32
T747	3	29	22	1	40	36
T747	3	30	23	1	43	40

## Sheet: 040220-1
Strain	View	Cell	Last metaphase frame	Complete?	spindle breakdown	Time			T744	T747
T744	1	1	5	1	18	26		Mean	25.8806	39.625
T744	1	2	13	1	26	26		Variance	30.1673	66.1543
T744	1	3	26	1	36	20
T744	1	4	7	1	18	22
T744	1	5	20	1	32	24
T744	1	6	37	1	51	28
T744	1	7	38	1	46	16
T744	1	8	55	0	61	12
T744	1	9	13	1	26	26
T744	1	10	21	1	33	24
T744	1	11	35	1	46	22
T744	1	12	6	1	17	22
T744	1	13	20	1	33	26
T744	1	14	3	1	16	26
T744	1	15	18	1	31	26
T744	1	16	30	1	44	28
T744	1	17	12	1	25	26
T744	1	18	12	1	22	20
T744	1	19	18	1	35	34
T744	1	20	47	0	61	28
T744	1	21	4	1	16	24
T744	1	22	18	1	32	28
T744	1	23	15	1	28	26
T744	1	24	32	1	45	26
T744	2	1	5	1	17	24
T744	2	2	47	1	59	24
T744	2	3	22	1	35	26
T744	2	4	23	1	33	20
T744	2	5	32	1	47	30
T744	2	6	32	1	44	24
T744	2	7	17	1	31	28
T744	2	8	35	1	53	36
T744	2	9	9	1	22	26
T744	2	10	1	1	13	24
T744	2	11	31	1	48	34
T744	2	12	1	1	13	24
T744	2	13	22	1	33	22
T744	2	14	55	0	61	12
T744	2	15	3	1	20	34
T744	2	16	4	1	17	26
T744	2	17	8	1	21	26
T744	2	18	17	1	32	30
T744	2	19	38	1	50	24
T744	2	20	14	1	31	34
T744	2	21	7	1	20	26
T744	2	22	10	1	21	22
T744	2	23	45	61	56	22
T744	2	24	42	1	59	34
T744	3	1	3	1	16	26
T744	3	2	56	0	61	10
T744	3	3	42	0	61	38
T744	3	4	19	1	33	28
T744	3	5	43	1	58	30
T744	3	6	10	1	24	28
T744	3	7	14	1	24	20
T744	3	8	1	1	14	26
T744	3	9	49	0	61	24
T744	3	10	39	0	55	32
T744	3	11	1	1	16	30
T744	3	12	7	1	22	30
T744	3	13	10	1	22	24
T744	3	14	26	1	40	28
T744	3	15	41	1	60	38
T744	3	16	23	1	36	26
T744	3	17	52	0	61	18
T744	3	18	6	1	20	28
T744	3	19	6	1	22	32
T747	1	1	6	1	24	36
T747	1	2	12	1	33	42
T747	1	3	17	1	42	50
T747	1	4	28	1	57	58
T747	1	5	32	1	50	36
T747	1	6	12	1	31	38
T747	1	7	2	1	23	42
T747	1	8	12	1	31	38
T747	1	9	8	1	25	34
T747	1	10	24	1	49	50
T747	1	11	39	0	61	44
T747	1	12	7	1	26	38
T747	2	1	36	1	60	48
T747	2	2	3	1	25	44
T747	2	3	7	1	27	40
T747	2	4	11	1	29	36
T747	2	5	12	1	30	36
T747	2	6	17	1	37	40
T747	2	7	4	1	23	38
T747	2	8	15	1	31	32
T747	2	9	3	1	24	42
T747	2	10	14	1	38	48
T747	2	11	19	1	35	32
T747	2	12	48	0	61	26
T747	2	13	3	1	19	32
T747	2	14	17	1	33	32
T747	2	15	20	1	42	44
T747	2	16	10	1	27	34
T747	2	17	15	1	32	34
T747	2	18	22	1	52	60
T747	3	1	3	1	19	32
T747	3	2	12	1	31	38
T747	3	3	33	1	51	36
T747	3	4	39	0	61	44
T747	3	5	27	1	44	34
T747	3	6	32	1	56	48
T747	3	7	44	0	61	34
T747	3	8	8	1	30	44
T747	3	9	31	0	61	60
T747	3	10	5	1	24	38
T747	3	11	21	1	39	36
T747	3	12	31	1	56	50
T747	3	13	7	1	27	40
T747	3	14	39	0	61	44
T747	3	15	38	1	58	40
T747	3	16	1	1	17	32
T747	3	17	5	1	17	24
T747	3	18	11	1	23	24

## Sheet: 060220-1
Chamber	View	Cell	Last metaphase frame	Complete?	spindle breakdown	Time			T744	T747
T744	2	1	4	1	17	26		Mean	31.3023	38.1569
T744	2	2	5	1	19	28		Variance	71.4064	98.5349
T744	2	3	3	1	21	36
T744	2	4	23	1	44	42
T744	2	5	6	1	20	28
T744	2	6	18	1	36	36
T744	2	7	18	1	37	38
T744	2	8	6	1	19	26
T744	2	9	23	1	44	42
T744	2	10	27	1	34	14
T744	2	11	27	1	50	46
T744	2	12	6	1	19	26
T744	2	13	9	1	26	34
T744	2	14	11	1	28	34
T744	2	15	13	1	28	30
T744	2	16	17	1	32	30
T744	2	17	25	1	51	52
T744	2	18	20	1	32	24
T744	2	19	28	1	43	30
T744	2	20	6	1	16	20
T744	2	21	11	1	25	28
T744	2	22	33	1	52	38
T744	2	23	34	0	61	54
T744	2	24	8	1	22	28
T744	2	25	29	1	41	24
T744	2	26	3	1	15	24
T744	2	27	13	1	31	36
T744	2	28	6	1	20	28
T744	2	29	6	1	20	28
T744	2	30	1	1	11	20
T744	2	31	40	1	56	32
T744	2	32	5	1	19	28
T744	2	33	28	1	42	28
T744	3	1	5	1	18	26
T744	3	2	6	1	19	26
T744	3	3	42	0	61	38
T744	3	4	11	1	24	26
T744	3	5	14	1	27	26
T744	3	6	19	1	44	50
T744	3	7	4	1	17	26
T744	3	8	9	1	23	28
T744	3	9	10	1	26	32
T744	3	10	17	1	32	30
T747	1	1	2	1	23	42
T747	1	2	13	1	43	60
T747	1	3	5	1	24	38
T747	1	4	5	1	19	28
T747	1	5	9	1	32	46
T747	1	6	20	1	45	50
T747	1	7	8	1	27	38
T747	1	8	16	1	34	36
T747	1	9	13	1	33	40
T747	1	10	21	1	33	24
T747	1	11	44	0	61	34
T747	1	12	11	1	32	42
T747	1	13	28	1	44	32
T747	2	1	5	1	33	56
T747	2	2	17	1	42	50
T747	2	3	20	1	39	38
T747	2	4	4	1	24	40
T747	2	5	6	1	22	32
T747	2	6	6	1	26	40
T747	2	7	3	1	23	40
T747	2	8	1	1	15	28
T747	2	9	11	1	32	42
T747	2	10	24	1	46	44
T747	2	11	8	1	28	40
T747	2	12	26	1	51	50
T747	2	13	1	1	22	42
T747	2	14	1	1	20	38
T747	2	15	14	1	35	42
T747	2	16	13	1	26	26
T747	2	17	39	0	61	44
T747	2	18	38	0	61	46
T747	2	19	2	1	18	32
T747	2	20	8	1	25	34
T747	2	21	42	0	61	38
T747	2	22	12	1	20	16
T747	3	1	14	1	38	48
T747	3	2	15	1	32	34
T747	3	3	17	1	36	38
T747	3	4	1	1	17	32
T747	3	5	28	1	57	58
T747	3	6	44	0	61	34
T747	3	7	1	1	16	30
T747	3	8	35	0	61	52
T747	3	9	22	1	41	38
T747	3	10	40	0	61	42
T747	3	11	25	1	46	42
T747	3	12	4	1	19	30
T747	3	13	4	1	22	36
T747	3	14	9	1	23	28
T747	3	15	17	1	33	32
T747	3	16	59	0	61	4

## Sheet: 060220-2
Strain	View	Cell	Last metaphase frame	Complete?	spindle breakdown	Time			T744	T747
T744	1	1	3	1	16	26		Mean	30.28	41.027
T744	1	2	8	1	23	30		Variance	106.94	167.694
T744	1	3	15	1	36	42
T744	1	4	15	1	30	30
T744	1	5	9	1	27	36
T744	1	6	7	1	21	28
T744	1	7	16	1	30	28
T744	1	8	17	1	37	40
T744	1	9	29	1	56	54
T744	2	1	16	1	28	24
T744	2	2	1	1	17	32
T744	2	3	10	1	23	26
T744	2	4	26	1	45	38
T744	2	5	2	1	14	24
T744	2	6	9	1	21	24
T744	2	7	3	1	15	24
T744	2	8	18	1	33	30
T744	2	9	2	1	16	28
T744	2	10	19	1	35	32
T744	2	11	50	0	61	22
T744	2	12	26	1	42	32
T744	2	13	32	1	47	30
T744	2	14	22	1	41	38
T744	2	15	5	1	19	28
T744	2	16	15	1	28	26
T744	2	17	33	1	45	24
T744	2	18	1	1	12	22
T744	2	19	13	1	31	36
T744	2	20	36	0	61	50
T744	2	21	1	1	13	24
T744	2	22	10	1	19	18
T744	2	23	10	1	25	30
T744	2	24	25	1	35	20
T744	3	1	9	1	22	26
T744	3	2	59	0	61	4
T744	3	3	27	1	47	40
T744	3	4	47	0	61	28
T744	3	5	39	1	56	34
T744	3	6	53	0	61	16
T744	3	7	2	1	16	28
T744	3	8	8	1	22	28
T744	3	9	10	1	24	28
T744	3	10	36	1	59	46
T744	3	11	15	1	28	26
T744	3	12	16	1	30	28
T744	3	13	25	0	61	72
T744	3	14	9	1	26	34
T744	3	15	4	1	20	32
T744	3	16	5	1	16	22
T744	3	17	48	0	61	26
T747	7	1	1	1	21	40
T747	7	2	12	1	48	72
T747	7	3	3	1	28	50
T747	7	4	37	0	61	48
T747	7	5	7	1	26	38
T747	7	6	24	1	45	42
T747	7	7	5	1	13	16
T747	8	1	6	1	19	26
T747	8	2	7	1	29	44
T747	8	3	2	1	18	32
T747	8	4	16	1	38	44
T747	8	5	41	0	61	40
T747	8	6	10	1	31	42
T747	8	7	4	1	18	28
T747	8	8	18	1	37	38
T747	8	9	39	0	61	44
T747	8	10	23	1	51	56
T747	8	11	15	1	49	68
T747	8	12	6	1	20	28
T747	8	13	16	1	33	34
T747	9	1	10	1	31	42
T747	9	2	29	1	49	40
T747	9	3	5	1	26	42
T747	9	4	5	1	23	36
T747	9	5	25	1	41	32
T747	9	6	21	1	41	40
T747	9	7	20	1	51	62
T747	9	8	1	1	27	52
T747	9	9	12	1	43	62
T747	9	10	1	1	15	28
T747	9	11	1	1	15	28
T747	9	12	12	1	45	66
T747	9	13	18	1	37	38
T747	9	14	9	1	24	30
T747	9	15	11	1	29	36
T747	9	16	47	0	61	28

## Sheet: 060220-3
Strain	View	Cell	Last metaphase frame	Complete?	spindle breakdown	Time			T744	T747
T744	1	1	12	1	25	26		Mean	27.9529	38.7463
T744	1	2	24	1	39	30		Variance	25.8073	145.919
T744	1	3	15	1	30	30
T744	1	4	1	1	13	24
T744	1	5	1	1	15	28
T744	1	6	10	1	25	30
T744	1	7	10	1	23	26
T744	1	8	7	1	21	28
T744	1	9	36	1	57	42
T744	1	10	7	1	21	28
T744	1	11	18	1	32	28
T744	1	12	15	1	30	30
T744	1	13	22	1	35	26
T744	1	14	20	1	35	30
T744	1	15	22	1	35	26
T744	1	16	1	1	14	26
T744	1	17	4	1	15	22
T744	1	18	12	1	25	26
T744	1	19	9	1	22	26
T744	1	20	14	1	27	26
T744	1	21	5	1	16	22
T744	1	22	12	1	26	28
T744	1	23	35	1	52	34
T744	1	24	4	1	19	30
T744	1	25	12	1	26	28
T744	1	26	35	1	51	32
T744	1	27	20	1	37	34
T744	1	28	50	0	61	22
T744	2	1	23	1	38	30
T744	2	2	8	1	23	30
T744	2	3	22	1	41	38
T744	2	4	23	1	37	28
T744	2	5	19	1	33	28
T744	2	6	31	1	49	36
T744	2	7	39	0	61	44
T744	2	8	8	1	22	28
T744	2	9	13	1	29	32
T744	2	10	15	1	30	30
T744	2	11	1	1	14	26
T744	2	12	8	1	20	24
T744	2	13	7	1	18	22
T744	2	14	4	1	19	30
T744	2	15	8	1	20	24
T744	2	16	7	1	21	28
T744	2	17	11	1	31	40
T744	2	18	3	1	13	20
T744	2	19	7	1	21	28
T744	2	20	16	1	32	32
T744	2	21	15	1	27	24
T744	2	22	16	1	30	28
T744	2	23	4	1	19	30
T744	2	24	22	1	40	36
T744	2	25	26	1	42	32
T744	3	1	11	1	23	24
T744	3	2	31	1	46	30
T744	3	3	5	1	19	28
T744	3	4	10	1	24	28
T744	3	5	12	1	23	22
T744	3	6	13	1	26	26
T744	3	7	39	1	54	30
T744	3	8	39	1	56	34
T744	3	9	57	0	61	8
T744	3	10	1	1	16	30
T744	3	11	7	1	20	26
T744	3	12	1	1	15	28
T744	3	13	8	1	20	24
T744	3	14	3	1	12	18
T744	3	15	4	1	18	28
T744	3	16	22	1	38	32
T744	3	17	48	0	61	26
T744	3	18	3	1	17	28
T744	3	19	9	1	23	28
T744	3	20	4	1	17	26
T744	3	21	11	1	23	24
T744	3	22	12	1	27	30
T744	3	23	7	1	19	24
T744	3	24	3	1	16	26
T744	3	25	11	1	26	30
T744	3	26	14	1	30	32
T744	3	27	20	1	34	28
T744	3	28	22	1	32	20
T744	3	29	34	1	50	32
T744	3	30	1	1	13	24
T744	3	31	7	1	18	22
T744	3	32	14	1	26	24
T747	4	1	6	1	22	32
T747	4	2	28	1	44	32
T747	4	3	22	1	50	56
T747	4	4	27	1	56	58
T747	4	5	6	1	29	46
T747	4	6	5	1	24	38
T747	4	7	50	0	61	22
T747	4	8	5	1	21	32
T747	4	9	31	1	58	54
T747	4	10	13	1	30	34
T747	4	11	13	1	36	46
T747	4	12	20	1	41	42
T747	4	13	4	1	25	42
T747	4	14	8	1	38	60
T747	4	15	10	1	27	34
T747	4	16	48	1	61	26
T747	4	17	10	1	30	40
T747	4	18	14	1	37	46
T747	4	19	4	1	24	40
T747	4	20	22	1	48	52
T747	4	21	23	1	47	48
T747	4	22	9	1	26	34
T747	4	23	7	1	23	32
T747	4	24	45	0	61	32
T747	4	25	5	1	20	30
T747	4	26	13	1	32	38
T747	4	27	34	1	55	42
T747	4	28	16	1	50	68
T747	4	29	14	1	33	38
T747	4	30	54	0	61	14
T747	5	1	2	1	18	32
T747	5	2	15	1	35	40
T747	5	3	45	0	61	32
T747	5	4	8	1	29	42
T747	5	5	8	1	24	32
T747	5	6	7	1	21	28
T747	5	7	3	1	20	34
T747	5	8	30	0	61	62
T747	5	9	11	1	26	30
T747	5	10	16	1	36	40
T747	5	11	1	1	21	40
T747	5	12	7	1	28	42
T747	5	13	13	1	34	42
T747	5	14	27	1	47	40
T747	6	1	7	1	25	36
T747	6	2	6	1	25	38
T747	6	3	12	1	37	50
T747	6	4	4	1	27	46
T747	6	5	6	1	24	36
T747	6	6	22	1	47	50
T747	6	7	10	1	37	54
T747	6	8	13	1	34	42
T747	6	9	12	1	27	30
T747	6	10	12	1	20	16
T747	6	11	20	1	42	44
T747	6	12	26	1	42	32
T747	6	13	1	1	18	34
T747	6	14	9	1	28	38
T747	6	15	20	1	45	50
T747	6	16	32	1	53	42
T747	6	17	24	1	57	66
T747	6	18	12	1	27	30
T747	6	19	12	1	34	44
T747	6	20	15	1	34	38
T747	6	21	57	0	61	8
T747	6	22	59	0	61	4
