# Supplementary material for: Unifying the mechanism of mitotic exit control in a spatiotemporal logical model
Source: PLoS Biol. 2020 Nov 12;18(11):e3000917. doi: 10.1371/journal.pbio.3000917 (PMC7685450; doi:10.1371/journal.pbio.3000917)
Supplement: S8 File — The first sheet contains the distribution of anaphase lengths calculated from MaBoSS simulations of Model 5. Note that as this is constructed from the output of a stochastic algorithm, there may be some minor difference between the example data in the file and the plotted values. The second sheet contains the distribution of anaphase lengths calculated from normalised measurements of anaphase length by time-lapse microscopy. The third sheet contains the Fano factors of both the simulated and experimentally derived distributions. (XLSX) [file pbio.3000917.s021.xlsx]

## Sheet: SimulatedAnaphaseLength
Distribution of anaphase lengths calculated from MaBoSS simulations of Model 5.
Time	Density
	SPO12	spo12∆
0.0816812	0	0
0.198369	0	0
0.315056	0.00103696	0
0.431744	0.0222132	0.0026481
0.548431	0.21903	0.0395158
0.665118	0.743559	0.186764
0.781806	1.31566	0.482803
0.898493	1.60633	0.813404
1.01518	1.64697	0.925747
1.13187	1.28428	0.961903
1.24856	0.810498	0.905025
1.36524	0.5114	0.755874
1.48193	0.238509	0.650738
1.59862	0.103319	0.569676
1.71531	0.0411784	0.413129
1.83199	0.020782	0.32707
1.94868	0.00212534	0.287409
2.06537	0.00301661	0.245013
2.18206	0	0.18625
2.29874	0	0.15934
2.41543	0	0.108812
2.53212	0	0.0889556
2.64881	0	0.094466
2.76549	0	0.0743953
2.88218	0	0.052782
2.99887	0	0.0492512
3.11555	0	0.0348966
3.23224	0	0.0328656
3.34893	0	0.0213819
3.46562	0	0.0157429
3.5823	0	0.015383
3.69899	0	0.0102753
3.81568	0	0.0105067
3.93237	0	0.00880986
4.04905	0	0.00750723
4.16574	0	0.00560472
4.28243	0	0.00367649
4.39912	0	0.003188
4.5158	0	0.00281093
4.63249	0	0.00342796
4.74918	0	0.00257097
4.86587	0	0.00377933
4.98255	0	0.000505624
5.09924	0	0.00148259
5.21593	0	0.000359936
5.33262	0	0.00158543
5.4493	0	0
5.56599	0	0.000411355
5.68268	0	0.000445635
5.79937	0	0.00085699
5.91605	0	0
6.03274	0	0
6.14943	0	0
6.26612	0	0
6.3828	0	0.00085699
6.49949	0	0
6.61618	0	0
6.73287	0	0
6.84955	0	0
6.9429	0	0

## Sheet: MeasuredAnaphaseLength
Distribution of anaphase lengths calculated from normalized measurements of anaphase length by time lapse microscopy.
Time	Density
	T744 (SPO12)	T747 (spo12∆)
0.4	0.0355872	0
0.6	0.160142	0.0672646
0.8	1.26335	0.0672646
1	2.27758	0.605381
1.2	0.871886	1.07623
1.4	0.24911	1.52466
1.6	0.0711744	0.717489
1.8	0.0533808	0.44843
2	0.0177936	0.246637
2.2	0	0.179372
2.4	0	0.0672646
2.6	0	0

## Sheet: Fano Factors
The Fano factors of the distributions of anaphase length of WT (SPO12) and FEAR mutant (spo12∆) strains from simulated and experimentally-derived distributions.
type	Strain	Fano Factor
Simulation	SPO12	0.057
Simulation	spo12∆	0.247
Experiment	SPO12	0.0443276
Experiment	spo12∆	0.084736
