# Supplementary material for: Unifying the mechanism of mitotic exit control in a spatiotemporal logical model
Source: PLoS Biol. 2020 Nov 12;18(11):e3000917. doi: 10.1371/journal.pbio.3000917 (PMC7685450; doi:10.1371/journal.pbio.3000917)
Supplement: S9 File — The first sheet contains the distribution of exit times prior to spindle alignment in 2 SPoC mutants (bub2Δ and kin4Δ) calculated from MaBoSS simulations of Model 6. The second sheet contains example trajectories of the simulated spindle angle in kar9Δ dyn1-AID osTIR1 cells, modelled as a Brownian motion. The third sheet contains the distribution of alignment times in kar9Δ dyn1-AID osTIR1 cells calculated from Brownian motion simulations. The fourth sheet contains the distribution of the difference between the spindle alignment and exit times for a bub2Δ mutant prior to spindle alignment, calculated from MaBoSS simulation of model 6 and Brownian motion simulations of spindle alignment. The fifth sheet contains the predicted percentage of binucleate cell phenotype after 1 cell division, calculated from MaBoSS simulation of Model 6 and Brownian motion simulations of spindle alignment, for various mutants. (XLSX) [file pbio.3000917.s022.xlsx]

## Sheet: ExitTimes
Distribution of exit times prior to spindle alignment in two SPoC mutants (bub2∆ and kin4∆) calculated from MaBoSS simulations of Model 6.
	Density
Time	bub2∆	kin4∆
1.75	0	0
4.25	0	0
6.75	0	0
9.25	0.000258	0
11.75	0.0066732	0
14.25	0.0350456	0
16.75	0.0849312	0.00016
19.25	0.1057	0.0007528
21.75	0.0829328	0.002814
24.25	0.0500976	0.0046132
26.75	0.0234136	0.0083332
29.25	0.0074812	0.0110784
31.75	0.0023372	0.0157904
34.25	0.000816	0.017496
36.75	0.000274	0.0171412
39.25	0	0.0181616
41.75	0	0.0180696
44.25	0	0.0172432
46.75	4e-05	0.0165716
49.25	0	0.0149652
51.75	0	0.01374
54.25	0	0.0134808
56.75	0	0.0114988
59.25	0	0.0110012
61.75	0	0.0114608
64.25	0	0.009118
66.75	0	0.010552
69.25	0	0.0094236
71.75	0	0.008782
74.25	0	0.0083128
76.75	0	0.0075948
79.25	0	0.0070448
81.75	0	0.0070524
84.25	0	0.0063776
86.75	0	0.0057592
89.25	0	0.0055192
91.75	0	0.004656
94.25	0	0.0046004
96.75	0	0.0043996
99.25	0	0.0046476
101.75	0	0.0048708
104.25	0	0.0040408
106.75	0	0.0034532
109.25	0	0.0035804
111.75	0	0.0034812
114.25	0	0.0031952
116.75	0	0.0028808
119.25	0	0.0032136
121.75	0	0.0024992
124.25	0	0.0026152
126.75	0	0.00199
129.25	0	0.0019376
131.75	0	0.002162
134.25	0	0.001964
136.75	0	0.001718
139.25	0	0.0018276
141.75	0	0.0015836
144.25	0	0.001684
146.75	0	0.0014232
149.25	0	0.001454
151.75	0	0.0006504
154.25	0	0.001138
156.75	0	0.0010944
159.25	0	0.000998
161.75	0	0.000914
164.25	0	0.0007772
166.75	0	0.0012676
169.25	0	0.000822
171.75	0	0.0005824
174.25	0	0.000974
176.75	0	0.0007192
179.25	0	0.0008308
181.75	0	0.0007604
184.25	0	0.0002412
186.75	0	0.000462
189.25	0	0.000302
191.75	0	0.0002724
194.25	0	0.0007112
196.75	0	0.0006964
199.25	0	0.00016
201.75	0	0.0001584
204.25	0	0.0002016
206.75	0	8e-05
209.25	0	0.0003648
211.75	0	0.0004788
214.25	0	0.000186
216.75	0	0.0003824
219.25	0	0.000268
221.75	0	0.0002588
224.25	0	0.0003444
226.75	0	0.0002532
229.25	0	0.0001436
231.75	0	0.0001564
234.25	0	0.0001636
236.75	0	0.00016
239.25	0	0.0001784
241.75	0	6.16e-05
244.25	0	0.00012
246.75	0	8.16e-05
249.25	0	0.0001184
251.75	0	4e-05
254.25	0	0.0001036
256.75	0	9.64e-05
259.25	0	0.0001036
261.75	0	0.0001364
264.25	0	4.92e-05
266.75	0	7.08e-05
269.25	0	2.76e-05
271.75	0	5.24e-05
274.25	0	0.0001104
276.75	0	4.96e-05
279.25	0	4e-05
281.75	0	3.28e-05
284.25	0	8.72e-05
286.75	0	4e-05
289.25	0	0.00012
291.75	0	0
294.25	0	4e-05
296.75	0	7.92e-05
299.25	0	8e-07
301.75	0	0
304.25	0	0
306.75	0	0
309.25	0	0
311.75	0	8e-05
314.25	0	0
316.75	0	0
319.25	0	0
321.75	0	4e-05
324.25	0	0
326.75	0	1.6e-06
329.25	0	7.84e-05
331.75	0	0
334.25	0	4e-05
336.75	0	0
339.25	0	0
341.75	0	0
344.25	0	0
346.75	0	0
349.25	0	3.76e-05
351.75	0	2.4e-06
354.25	0	4e-05
356.75	0	0
359.25	0	0
361.75	0	0
364.25	0	0
366.75	0	0
369.25	0	0
371.75	0	0
374.25	0	0
376.75	0	0
379.25	0	0
381.75	0	0
384.25	0	0
386.75	0	0
389.25	0	0
391.75	0	0
394.25	0	0
396.75	0	0

## Sheet: SpindleAlignmentTrajectories
Example trajectories of the spindle angle, modelled as a Brownian Motion.
Time	A	B	C	D	E
0	-0.432472	1.21094	-0.39041	0.181999	-0.288107
0.0025	-0.427461	1.21475	-0.389386	0.180466	-0.280967
0.005	-0.427146	1.2105	-0.378593	0.181605	-0.272961
0.0075	-0.417221	1.20595	-0.369796	0.178675	-0.263485
0.01	-0.404355	1.20546	-0.372097	0.176591	-0.256834
0.0125	-0.414268	1.21469	-0.383359	0.172741	-0.269289
0.015	-0.406717	1.20582	-0.387966	0.171636	-0.263004
0.0175	-0.41129	1.19963	-0.400118	0.167713	-0.264111
0.02	-0.405947	1.21747	-0.406771	0.16433	-0.257981
0.0225	-0.403459	1.21771	-0.40415	0.16747	-0.272011
0.025	-0.407848	1.21323	-0.394192	0.17016	-0.274053
0.0275	-0.411207	1.20472	-0.390308	0.165439	-0.269605
0.03	-0.408229	1.20879	-0.387356	0.165993	-0.254682
0.0325	-0.40958	1.21452	-0.390161	0.168709	-0.266771
0.035	-0.410502	1.21172	-0.393843	0.169268	-0.271432
0.0375	-0.422647	1.20249	-0.392756	0.168908	-0.265685
0.04	-0.417016	1.19584	-0.386131	0.17142	-0.255503
0.0425	-0.42283	1.21141	-0.387653	0.155418	-0.254281
0.045	-0.433509	1.20347	-0.381661	0.153399	-0.245768
0.0475	-0.431301	1.20634	-0.3765	0.163156	-0.253452
0.05	-0.437884	1.21667	-0.381037	0.168618	-0.248452
0.0525	-0.437931	1.21418	-0.383042	0.16506	-0.252473
0.055	-0.439247	1.21266	-0.390875	0.166072	-0.254997
0.0575	-0.432756	1.21906	-0.396604	0.160375	-0.266699
0.06	-0.429564	1.23254	-0.400283	0.169188	-0.279644
0.0625	-0.434024	1.22294	-0.409769	0.176551	-0.274785
0.065	-0.437656	1.21861	-0.416603	0.165822	-0.262257
0.0675	-0.432551	1.22217	-0.413184	0.164628	-0.25443
0.07	-0.42822	1.21537	-0.411002	0.166703	-0.250182
0.0725	-0.424257	1.22083	-0.408806	0.163674	-0.252214
0.075	-0.414156	1.21233	-0.396593	0.171975	-0.257815
0.0775	-0.390206	1.22049	-0.402148	0.182785	-0.254673
0.08	-0.38132	1.22266	-0.40118	0.180642	-0.253144
0.0825	-0.375718	1.21526	-0.404014	0.180563	-0.249865
0.085	-0.38088	1.20592	-0.388097	0.176452	-0.243651
0.0875	-0.386903	1.21209	-0.389738	0.177873	-0.241987
0.09	-0.389154	1.21236	-0.389818	0.179704	-0.244695
0.0925	-0.388252	1.20922	-0.382489	0.167957	-0.241127
0.095	-0.385097	1.21816	-0.387767	0.160956	-0.235604
0.0975	-0.386618	1.21189	-0.39675	0.151004	-0.248223
0.1	-0.374992	1.20336	-0.39265	0.151882	-0.256858
0.1025	-0.367188	1.20474	-0.398016	0.148963	-0.26139
0.105	-0.368177	1.20448	-0.390516	0.132121	-0.257613
0.1075	-0.371341	1.2058	-0.386919	0.128823	-0.246155
0.11	-0.373948	1.20658	-0.381445	0.125934	-0.235839
0.1125	-0.382413	1.20204	-0.386282	0.116028	-0.237135
0.115	-0.393398	1.20787	-0.379792	0.110951	-0.239931
0.1175	-0.396478	1.19614	-0.381294	0.106309	-0.232944
0.12	-0.397016	1.20579	-0.368271	0.114516	-0.234371
0.1225	-0.379604	1.20403	-0.356592	0.120349	-0.227959
0.125	-0.38318	1.20626	-0.352407	0.128647	-0.235427
0.1275	-0.375217	1.20483	-0.357986	0.132272	-0.2285
0.13	-0.380073	1.19239	-0.365963	0.137014	-0.217708
0.1325	-0.374744	1.2	-0.366407	0.132122	-0.215918
0.135	-0.377618	1.18959	-0.370122	0.130618	-0.207753
0.1375	-0.376498	1.1725	-0.366803	0.121673	-0.194506
0.14	-0.372485	1.16097	-0.378704	0.121729	-0.198839
0.1425	-0.377068	1.1648	-0.384374	0.125413	-0.203197
0.145	-0.371625	1.17266	-0.389688	0.12919	-0.201231
0.1475	-0.369548	1.18083	-0.389875	0.124145	-0.19415
0.15	-0.378411	1.18682	-0.386917	0.120201	-0.19212
0.1525	-0.380541	1.18708	-0.39116	0.134631	-0.207731
0.155	-0.38877	1.19899	-0.389363	0.126861	-0.199865
0.1575	-0.392352	1.18401	-0.38432	0.118021	-0.198579
0.16	-0.398829	1.18589	-0.38029	0.117788	-0.194355
0.1625	-0.406887	1.17573	-0.379168	0.118976	-0.197173
0.165	-0.401908	1.1705	-0.372226	0.1236	-0.197626
0.1675	-0.396678	1.17921	-0.374121	0.119339	-0.200738
0.17	-0.414239	1.16698	-0.369703	0.11812	-0.196045
0.1725	-0.410113	1.15789	-0.366201	0.120438	-0.20248
0.175	-0.393568	1.15488	-0.367025	0.123664	-0.204386
0.1775	-0.395689	1.15684	-0.365023	0.128068	-0.212181
0.18	-0.393376	1.16084	-0.360483	0.134658	-0.211951
0.1825	-0.390704	1.15619	-0.362365	0.135092	-0.211559
0.185	-0.387952	1.16269	-0.35695	0.139117	-0.212083
0.1875	-0.403841	1.15689	-0.359165	0.146217	-0.205621
0.19	-0.394279	1.15403	-0.360507	0.154211	-0.207714
0.1925	-0.392979	1.14649	-0.35582	0.146771	-0.212923
0.195	-0.399274	1.14368	-0.354814	0.149745	-0.211057
0.1975	-0.392825	1.14355	-0.342758	0.150112	-0.209829
0.2	-0.383133	1.14901	-0.336397	0.149463	-0.212357
0.2025	-0.3745	1.15526	-0.33965	0.148437	-0.21645
0.205	-0.380038	1.14942	-0.342506	0.142008	-0.209766
0.2075	-0.379372	1.15671	-0.336348	0.158429	-0.203417
0.21	-0.390337	1.16913	-0.333692	0.156483	-0.203442
0.2125	-0.394367	1.17261	-0.340556	0.153101	-0.194819
0.215	-0.386171	1.17352	-0.356831	0.164709	-0.185474
0.2175	-0.38832	1.16048	-0.356311	0.16022	-0.183259
0.22	-0.385345	1.1646	-0.358973	0.165691	-0.169013
0.2225	-0.376995	1.16939	-0.357165	0.166652	-0.169864
0.225	-0.377439	1.151	-0.353066	0.173966	-0.172273
0.2275	-0.376923	1.1363	-0.348018	0.17233	-0.179877
0.23	-0.384747	1.13618	-0.335033	0.183853	-0.179571
0.2325	-0.376845	1.13113	-0.336126	0.187587	-0.181669
0.235	-0.378234	1.12345	-0.346158	0.189808	-0.180646
0.2375	-0.387511	1.12642	-0.347556	0.193098	-0.184969
0.24	-0.381539	1.13047	-0.347052	0.188165	-0.182078
0.2425	-0.378636	1.12069	-0.342118	0.179619	-0.18867
0.245	-0.388244	1.12649	-0.342914	0.179499	-0.18869
0.2475	-0.398127	1.13311	-0.339393	0.196164	-0.202563
0.25	-0.398311	1.14225	-0.344326	0.187095	-0.203972
0.2525	-0.392307	1.14636	-0.341687	0.184736	-0.210095
0.255	-0.396267	1.14687	-0.33848	0.201492	-0.209874
0.2575	-0.399181	1.15052	-0.343974	0.213403	-0.199748
0.26	-0.398969	1.15719	-0.33277	0.223636	-0.204497
0.2625	-0.405919	1.16346	-0.323347	0.221626	-0.203627
0.265	-0.396916	1.17117	-0.3106	0.225628	-0.207098
0.2675	-0.402753	1.1686	-0.313272	0.229316	-0.211218
0.27	-0.406835	1.16607	-0.309355	0.232078	-0.200693
0.2725	-0.395677	1.16348	-0.30962	0.229982	-0.201649
0.275	-0.401365	1.16287	-0.305573	0.221495	-0.194256
0.2775	-0.39936	1.16892	-0.302106	0.220451	-0.187353
0.28	-0.39698	1.17316	-0.293324	0.23209	-0.172064
0.2825	-0.402038	1.17413	-0.297131	0.232392	-0.180862
0.285	-0.406725	1.16353	-0.296501	0.227572	-0.182693
0.2875	-0.409082	1.17176	-0.306628	0.233228	-0.183847
0.29	-0.4128	1.17831	-0.304656	0.215529	-0.170133
0.2925	-0.420298	1.1718	-0.302421	0.216087	-0.16784
0.295	-0.41811	1.17642	-0.295186	0.230447	-0.166588
0.2975	-0.409313	1.18244	-0.301445	0.236078	-0.183668
0.3	-0.403383	1.18824	-0.299572	0.238048	-0.173827
0.3025	-0.404447	1.20194	-0.285612	0.236771	-0.181783
0.305	-0.388139	1.19419	-0.286056	0.233659	-0.18956
0.3075	-0.384647	1.18899	-0.279578	0.228337	-0.198084
0.31	-0.38371	1.17933	-0.281701	0.240565	-0.19431
0.3125	-0.383421	1.18261	-0.281718	0.243939	-0.194669
0.315	-0.374135	1.18216	-0.279419	0.237887	-0.205294
0.3175	-0.390561	1.1842	-0.275951	0.244201	-0.200694
0.32	-0.389141	1.20486	-0.284929	0.252318	-0.206336
0.3225	-0.379686	1.20129	-0.277651	0.243652	-0.185319
0.325	-0.38691	1.20588	-0.284036	0.245749	-0.191578
0.3275	-0.384367	1.21118	-0.283357	0.245063	-0.183298
0.33	-0.384276	1.20953	-0.300918	0.245681	-0.179791
0.3325	-0.387966	1.20918	-0.304977	0.24221	-0.173072
0.335	-0.393188	1.2085	-0.308798	0.231787	-0.168528
0.3375	-0.386742	1.21693	-0.31245	0.213599	-0.174733
0.34	-0.39538	1.20456	-0.312659	0.213761	-0.188862
0.3425	-0.388772	1.20666	-0.31063	0.211837	-0.192224
0.345	-0.397122	1.20241	-0.30769	0.202417	-0.194703
0.3475	-0.400694	1.20721	-0.313434	0.204852	-0.179429
0.35	-0.398399	1.2081	-0.314443	0.204998	-0.171598
0.3525	-0.4147	1.20272	-0.313502	0.208293	-0.161693
0.355	-0.413072	1.20443	-0.307623	0.199624	-0.148936
0.3575	-0.417318	1.20017	-0.300333	0.19721	-0.144176
0.36	-0.42003	1.20734	-0.301332	0.199354	-0.142559
0.3625	-0.421453	1.2087	-0.30092	0.206521	-0.145497
0.365	-0.431561	1.20189	-0.302395	0.205267	-0.142427
0.3675	-0.430133	1.20231	-0.297384	0.207757	-0.135508
0.37	-0.420892	1.20216	-0.295193	0.217834	-0.144307
0.3725	-0.43432	1.19335	-0.291014	0.209661	-0.135968
0.375	-0.436201	1.19497	-0.291809	0.199143	-0.130983
0.3775	-0.42809	1.19478	-0.300646	0.199041	-0.137944
0.38	-0.426533	1.17441	-0.304446	0.18902	-0.139908
0.3825	-0.433978	1.16509	-0.305324	0.19181	-0.136648
0.385	-0.435258	1.17137	-0.313206	0.187994	-0.138123
0.3875	-0.441345	1.16721	-0.316726	0.182206	-0.143215
0.39	-0.433822	1.16648	-0.318629	0.183449	-0.139225
0.3925	-0.438572	1.16397	-0.312465	0.191067	-0.144028
0.395	-0.432083	1.16569	-0.31377	0.188986	-0.161598
0.3975	-0.429344	1.1662	-0.320549	0.195597	-0.170839
0.4	-0.418857	1.16627	-0.315464	0.191004	-0.181269
0.4025	-0.412051	1.16592	-0.321191	0.185934	-0.169603
0.405	-0.416772	1.17333	-0.330365	0.185523	-0.169646
0.4075	-0.424012	1.17502	-0.332524	0.180947	-0.163685
0.41	-0.42274	1.1794	-0.32799	0.180666	-0.167754
0.4125	-0.409601	1.18344	-0.331051	0.182091	-0.170406
0.415	-0.395976	1.17065	-0.329147	0.176848	-0.174886
0.4175	-0.404104	1.16405	-0.34237	0.174022	-0.175461
0.42	-0.42109	1.16444	-0.339809	0.168972	-0.170544
0.4225	-0.412828	1.15152	-0.345577	0.160675	-0.165865
0.425	-0.411871	1.16347	-0.34323	0.156827	-0.159408
0.4275	-0.409442	1.17152	-0.347856	0.160912	-0.156257
0.43	-0.419884	1.17253	-0.358976	0.159759	-0.156829
0.4325	-0.409726	1.18341	-0.355246	0.170118	-0.160543
0.435	-0.399895	1.17075	-0.363377	0.179183	-0.168418
0.4375	-0.394976	1.17438	-0.361339	0.180482	-0.177135
0.44	-0.38784	1.1806	-0.361159	0.180602	-0.175416
0.4425	-0.38289	1.1785	-0.35782	0.171149	-0.169825
0.445	-0.392692	1.17019	-0.361046	0.169673	-0.172861
0.4475	-0.394964	1.16727	-0.374218	0.17389	-0.179643
0.45	-0.402978	1.16622	-0.360901	0.187966	-0.175281
0.4525	-0.403187	1.16182	-0.353815	0.178146	-0.172524
0.455	-0.393004	1.16333	-0.352835	0.175987	-0.179595
0.4575	-0.389355	1.15643	-0.351815	0.183389	-0.196297
0.46	-0.387863	1.15991	-0.349389	0.187314	-0.192344
0.4625	-0.383575	1.16261	-0.33985	0.18429	-0.196721
0.465	-0.390331	1.1595	-0.335304	0.1798	-0.189811
0.4675	-0.39469	1.16591	-0.327838	0.180583	-0.18487
0.47	-0.401274	1.15132	-0.32982	0.186175	-0.184671
0.4725	-0.393409	1.13849	-0.33113	0.199468	-0.185609
0.475	-0.393157	1.13852	-0.321981	0.19505	-0.189264
0.4775	-0.391082	1.1425	-0.328834	0.192794	-0.179111
0.48	-0.392491	1.14158	-0.328063	0.202991	-0.178933
0.4825	-0.409646	1.15272	-0.331058	0.189143	-0.184194
0.485	-0.395317	1.13479	-0.331111	0.198406	-0.194089
0.4875	-0.393053	1.13301	-0.333649	0.178853	-0.21536
0.49	-0.385962	1.13981	-0.335409	0.181855	-0.220768
0.4925	-0.391787	1.13279	-0.337969	0.167932	-0.211682
0.495	-0.38351	1.13821	-0.336721	0.155174	-0.204839
0.4975	-0.382515	1.13603	-0.325899	0.154596	-0.203373
0.5	-0.378603	1.12948	-0.321693	0.167937	-0.20464
0.5025	-0.385362	1.1257	-0.331716	0.171495	-0.204875
0.505	-0.378624	1.11828	-0.324775	0.160878	-0.193942
0.5075	-0.370539	1.10152	-0.321441	0.167844	-0.187086
0.51	-0.365262	1.10123	-0.328019	0.166416	-0.195089
0.5125	-0.366552	1.10203	-0.315368	0.164062	-0.189794
0.515	-0.363459	1.09335	-0.315896	0.170595	-0.18935
0.5175	-0.371299	1.10178	-0.313514	0.163939	-0.186731
0.52	-0.361598	1.1008	-0.31915	0.163635	-0.181881
0.5225	-0.360916	1.10436	-0.327718	0.173852	-0.175792
0.525	-0.354421	1.0981	-0.32256	0.174174	-0.177713
0.5275	-0.351461	1.08822	-0.313693	0.172619	-0.173508
0.53	-0.354425	1.08678	-0.312463	0.165527	-0.170934
0.5325	-0.353762	1.08378	-0.298959	0.179234	-0.154906
0.535	-0.351648	1.0643	-0.286802	0.187756	-0.15623
0.5375	-0.363168	1.05428	-0.283417	0.182846	-0.157929
0.54	-0.385435	1.0626	-0.294722	0.176195	-0.152734
0.5425	-0.386286	1.07185	-0.292746	0.164812	-0.160311
0.545	-0.391987	1.08266	-0.294316	0.164853	-0.165864
0.5475	-0.39508	1.09404	-0.29706	0.171338	-0.166471
0.55	-0.392656	1.10337	-0.286962	0.171554	-0.158532
0.5525	-0.375383	1.10869	-0.281737	0.179354	-0.159437
0.555	-0.373599	1.11583	-0.286506	0.17841	-0.170597
0.5575	-0.367666	1.11019	-0.287946	0.170016	-0.181269
0.56	-0.365782	1.10597	-0.283157	0.173405	-0.192075
0.5625	-0.373225	1.11113	-0.293779	0.181578	-0.186811
0.565	-0.39849	1.1043	-0.280562	0.180714	-0.195336
0.5675	-0.405262	1.10896	-0.283341	0.181288	-0.190034
0.57	-0.40905	1.10611	-0.280801	0.185707	-0.201027
0.5725	-0.408656	1.10398	-0.278494	0.185744	-0.1984
0.575	-0.407228	1.10992	-0.282686	0.171825	-0.196572
0.5775	-0.39738	1.11929	-0.285385	0.167678	-0.195712
0.58	-0.392004	1.12002	-0.286189	0.167678	-0.189663
0.5825	-0.392124	1.11841	-0.277896	0.168518	-0.176794
0.585	-0.393581	1.11823	-0.274823	0.173863	-0.185936
0.5875	-0.37941	1.11983	-0.283885	0.169962	-0.192802
0.59	-0.385797	1.12411	-0.279648	0.176562	-0.196824
0.5925	-0.388169	1.12377	-0.270831	0.183375	-0.199074
0.595	-0.391287	1.11258	-0.259941	0.179104	-0.196057
0.5975	-0.404043	1.11057	-0.258627	0.177885	-0.199475
0.6	-0.398233	1.09753	-0.271072	0.190063	-0.211734
0.6025	-0.40001	1.10217	-0.284981	0.19746	-0.216781
0.605	-0.407143	1.10875	-0.274771	0.196603	-0.209505
0.6075	-0.410752	1.11744	-0.277355	0.200295	-0.205287
0.61	-0.398992	1.12698	-0.279817	0.198266	-0.205758
0.6125	-0.39552	1.11539	-0.285201	0.195404	-0.206754
0.615	-0.389159	1.12164	-0.288423	0.193003	-0.19363
0.6175	-0.380523	1.12438	-0.292684	0.199067	-0.202757
0.62	-0.373809	1.1402	-0.294435	0.202569	-0.213328
0.6225	-0.374385	1.1393	-0.304946	0.202209	-0.212847
0.625	-0.379789	1.13668	-0.302903	0.198908	-0.208365
0.6275	-0.369392	1.13562	-0.2898	0.198476	-0.2124
0.63	-0.37238	1.12621	-0.297759	0.196832	-0.220971
0.6325	-0.381282	1.13514	-0.306433	0.200169	-0.226297
0.635	-0.378869	1.13681	-0.318841	0.198019	-0.22311
0.6375	-0.374999	1.13827	-0.323767	0.197473	-0.226054
0.64	-0.380855	1.14269	-0.333127	0.204325	-0.229549
0.6425	-0.38497	1.14424	-0.331494	0.20561	-0.222309
0.645	-0.389617	1.1343	-0.336449	0.204706	-0.225294
0.6475	-0.398009	1.12324	-0.338499	0.201654	-0.215549
0.65	-0.392768	1.11947	-0.342559	0.198614	-0.222827
0.6525	-0.390458	1.12931	-0.348262	0.203525	-0.21231
0.655	-0.391746	1.13568	-0.342465	0.187401	-0.205135
0.6575	-0.3975	1.13568	-0.354593	0.18453	-0.190802
0.66	-0.402336	1.13191	-0.349892	0.184723	-0.189409
0.6625	-0.400842	1.1483	-0.360958	0.183529	-0.182536
0.665	-0.393587	1.14595	-0.356056	0.187807	-0.184572
0.6675	-0.405932	1.12831	-0.366387	0.189298	-0.189474
0.67	-0.410096	1.12406	-0.374832	0.193729	-0.18787
0.6725	-0.416431	1.12211	-0.371901	0.193001	-0.185523
0.675	-0.401195	1.13202	-0.380877	0.198341	-0.191867
0.6775	-0.39292	1.14495	-0.383876	0.205073	-0.177364
0.68	-0.397613	1.15721	-0.390397	0.217412	-0.174607
0.6825	-0.381593	1.15935	-0.396211	0.218016	-0.179306
0.685	-0.376842	1.15651	-0.411479	0.219969	-0.190799
0.6875	-0.372101	1.15082	-0.404158	0.213559	-0.18736
0.69	-0.36994	1.14216	-0.397996	0.219182	-0.193756
0.6925	-0.36499	1.13531	-0.403036	0.211592	-0.185225
0.695	-0.370829	1.1339	-0.394436	0.207942	-0.205644
0.6975	-0.365465	1.13643	-0.394875	0.195428	-0.20709
0.7	-0.356257	1.12746	-0.390151	0.202178	-0.204935
0.7025	-0.347927	1.13184	-0.377645	0.20022	-0.193253
0.705	-0.345013	1.10999	-0.378654	0.195281	-0.195622
0.7075	-0.358637	1.11356	-0.379406	0.196252	-0.19605
0.71	-0.35059	1.10814	-0.37262	0.192755	-0.18917
0.7125	-0.357646	1.10858	-0.371534	0.180295	-0.198794
0.715	-0.364665	1.11591	-0.367382	0.175199	-0.202294
0.7175	-0.364607	1.11502	-0.365228	0.168369	-0.196316
0.72	-0.361361	1.10407	-0.36952	0.170382	-0.189288
0.7225	-0.370116	1.1087	-0.376809	0.178728	-0.194526
0.725	-0.372744	1.1124	-0.382393	0.168761	-0.192838
0.7275	-0.365702	1.10152	-0.374337	0.17769	-0.18899
0.73	-0.363152	1.0937	-0.378064	0.174357	-0.187587
0.7325	-0.366423	1.08442	-0.378338	0.16544	-0.181572
0.735	-0.367633	1.08192	-0.379819	0.16557	-0.192157
0.7375	-0.362129	1.08986	-0.374328	0.155937	-0.188721
0.74	-0.364582	1.07499	-0.373444	0.15382	-0.191856
0.7425	-0.369391	1.07947	-0.379806	0.14906	-0.190543
0.745	-0.369307	1.08191	-0.38383	0.1466	-0.198259
0.7475	-0.363859	1.08827	-0.395704	0.150598	-0.184517
0.75	-0.373031	1.09053	-0.389436	0.142415	-0.191583
0.7525	-0.37678	1.08246	-0.381042	0.147923	-0.19
0.755	-0.382176	1.09372	-0.382715	0.156369	-0.191092
0.7575	-0.375944	1.09667	-0.390286	0.158875	-0.185916
0.76	-0.383138	1.10798	-0.390372	0.160363	-0.181296
0.7625	-0.388516	1.11643	-0.391916	0.163431	-0.180616
0.765	-0.385866	1.11549	-0.383875	0.157488	-0.191726
0.7675	-0.375658	1.11841	-0.388325	0.164944	-0.197473
0.77	-0.374438	1.11372	-0.390421	0.175425	-0.195912
0.7725	-0.362336	1.10981	-0.379959	0.177845	-0.186489
0.775	-0.368111	1.11158	-0.390658	0.175354	-0.188401
0.7775	-0.36159	1.12039	-0.392384	0.173409	-0.18823
0.78	-0.358793	1.13075	-0.398304	0.175643	-0.189773
0.7825	-0.35583	1.13052	-0.402818	0.179539	-0.187777
0.785	-0.370893	1.12744	-0.402987	0.164954	-0.183781
0.7875	-0.36459	1.12127	-0.412175	0.167307	-0.186378
0.79	-0.359754	1.11944	-0.405905	0.17505	-0.18334
0.7925	-0.356388	1.12305	-0.393446	0.164545	-0.177732
0.795	-0.359802	1.12647	-0.401097	0.160391	-0.171286
0.7975	-0.370313	1.13323	-0.397403	0.152865	-0.170632
0.8	-0.364211	1.1313	-0.39465	0.15639	-0.16149
0.8025	-0.363595	1.13086	-0.394976	0.155925	-0.160539
0.805	-0.364696	1.13564	-0.404704	0.154836	-0.169648
0.8075	-0.372123	1.13739	-0.400275	0.155108	-0.167128
0.81	-0.370595	1.14565	-0.402123	0.16166	-0.172467
0.8125	-0.373406	1.14025	-0.40245	0.165222	-0.173172
0.815	-0.383042	1.1379	-0.404188	0.166396	-0.18066
0.8175	-0.367168	1.12858	-0.403194	0.159777	-0.176153
0.82	-0.361694	1.12337	-0.41072	0.164897	-0.18808
0.8225	-0.37217	1.12032	-0.421598	0.170179	-0.201662
0.825	-0.381102	1.1249	-0.414612	0.159983	-0.208582
0.8275	-0.366707	1.12879	-0.434564	0.14144	-0.21804
0.83	-0.357478	1.13843	-0.443139	0.137692	-0.210721
0.8325	-0.352525	1.13871	-0.445344	0.140909	-0.218716
0.835	-0.346635	1.13821	-0.431902	0.134248	-0.217374
0.8375	-0.345109	1.13376	-0.437161	0.149409	-0.210649
0.84	-0.356964	1.12392	-0.441379	0.142761	-0.211977
0.8425	-0.369667	1.11249	-0.451621	0.141241	-0.214487
0.845	-0.357089	1.10715	-0.462932	0.150506	-0.232535
0.8475	-0.350075	1.10542	-0.459444	0.143895	-0.239814
0.85	-0.355179	1.10841	-0.457605	0.139237	-0.240606
0.8525	-0.365101	1.10978	-0.457342	0.129116	-0.242514
0.855	-0.364828	1.11051	-0.463234	0.131279	-0.242026
0.8575	-0.360447	1.11309	-0.455494	0.141671	-0.247791
0.86	-0.35409	1.124	-0.459421	0.130013	-0.247503
0.8625	-0.355528	1.12032	-0.455186	0.123873	-0.24416
0.865	-0.335801	1.12475	-0.457087	0.11573	-0.25092
0.8675	-0.340007	1.12716	-0.468067	0.12158	-0.260087
0.87	-0.330337	1.12679	-0.476921	0.115737	-0.272118
0.8725	-0.331389	1.12468	-0.475345	0.111242	-0.272453
0.875	-0.325887	1.11947	-0.474153	0.116996	-0.281361
0.8775	-0.329049	1.12153	-0.488834	0.112688	-0.294316
0.88	-0.329175	1.11908	-0.493031	0.122485	-0.302052
0.8825	-0.333295	1.1116	-0.501887	0.130792	-0.309682
0.885	-0.332278	1.10458	-0.497849	0.138946	-0.317754
0.8875	-0.344862	1.10254	-0.501031	0.126798	-0.331167
0.89	-0.348329	1.08572	-0.490191	0.130414	-0.326451
0.8925	-0.346462	1.08233	-0.491583	0.130593	-0.334128
0.895	-0.342635	1.07526	-0.484924	0.132542	-0.343598
0.8975	-0.361442	1.0776	-0.482506	0.131558	-0.357649
0.9	-0.360653	1.06577	-0.484374	0.125816	-0.351292
0.9025	-0.362238	1.05711	-0.477627	0.125403	-0.334515
0.905	-0.362663	1.05791	-0.480758	0.12132	-0.327562
0.9075	-0.359154	1.05752	-0.477046	0.121062	-0.332098
0.91	-0.354224	1.05709	-0.467063	0.122355	-0.320648
0.9125	-0.35765	1.05436	-0.46373	0.12571	-0.335147
0.915	-0.361341	1.05694	-0.45275	0.119335	-0.326803
0.9175	-0.353754	1.06121	-0.44611	0.118976	-0.320844
0.92	-0.366721	1.05934	-0.45071	0.114963	-0.316846
0.9225	-0.388064	1.05707	-0.451058	0.11672	-0.328958
0.925	-0.391819	1.0681	-0.451829	0.117203	-0.338279
0.9275	-0.401989	1.07641	-0.447926	0.119971	-0.332304
0.93	-0.400102	1.06299	-0.452158	0.117593	-0.336443
0.9325	-0.405762	1.06486	-0.467472	0.120605	-0.337504
0.935	-0.402299	1.06451	-0.475715	0.133231	-0.346539
0.9375	-0.396722	1.07053	-0.472795	0.126068	-0.343404
0.94	-0.402282	1.06331	-0.461598	0.127213	-0.347514
0.9425	-0.398637	1.06413	-0.452523	0.126655	-0.345093
0.945	-0.422657	1.07864	-0.446311	0.128284	-0.339989
0.9475	-0.421589	1.07891	-0.462051	0.131668	-0.34311
0.95	-0.418413	1.08449	-0.475885	0.133649	-0.345026
0.9525	-0.410416	1.09217	-0.4713	0.141177	-0.337679
0.955	-0.412909	1.08906	-0.471953	0.127622	-0.341491
0.9575	-0.410934	1.08841	-0.478138	0.113713	-0.337821
0.96	-0.415934	1.08157	-0.474673	0.115154	-0.328212
0.9625	-0.432027	1.08648	-0.473376	0.118679	-0.338725
0.965	-0.435927	1.07592	-0.471982	0.115644	-0.332066
0.9675	-0.440155	1.06579	-0.46779	0.106259	-0.333755
0.97	-0.440449	1.06067	-0.456868	0.103924	-0.338883
0.9725	-0.442363	1.05899	-0.452561	0.105101	-0.33046
0.975	-0.440161	1.06021	-0.460352	0.104843	-0.336323
0.9775	-0.447092	1.05883	-0.454905	0.107479	-0.332678
0.98	-0.445377	1.06016	-0.454724	0.108299	-0.324814
0.9825	-0.436615	1.0656	-0.457213	0.109966	-0.334767
0.985	-0.43285	1.07517	-0.448067	0.105839	-0.344177
0.9875	-0.450869	1.06619	-0.431787	0.109116	-0.346513
0.99	-0.433861	1.06641	-0.444213	0.124722	-0.355743
0.9925	-0.417979	1.07141	-0.451602	0.131878	-0.344457
0.995	-0.410022	1.06267	-0.453889	0.13182	-0.358213
0.9975	-0.406376	1.07223	-0.455109	0.129063	-0.359406
1	-0.422535	1.07708	-0.457735	0.135067	-0.362888
1.0025	-0.420751	1.07308	-0.467785	0.125519	-0.36344
1.005	-0.417736	1.08728	-0.470924	0.119644	-0.366168
1.0075	-0.437178	1.09751	-0.48124	0.123751	-0.366523
1.01	-0.442886	1.09452	-0.48061	0.117591	-0.365046
1.0125	-0.443633	1.09012	-0.485978	0.113421	-0.371971
1.015	-0.432431	1.08345	-0.479907	0.106921	-0.361255
1.0175	-0.427149	1.08377	-0.471231	0.114448	-0.358713
1.02	-0.436175	1.07932	-0.454915	0.111352	-0.353888
1.0225	-0.438023	1.07974	-0.45069	0.112128	-0.360935
1.025	-0.443032	1.07508	-0.453291	0.112853	-0.365244
1.0275	-0.44823	1.07185	-0.452723	0.107499	-0.353042
1.03	-0.454422	1.07784	-0.448625	0.105098	-0.362508
1.0325	-0.459959	1.07768	-0.447559	0.109721	-0.363806
1.035	-0.457647	1.07207	-0.434015	0.120456	-0.373028
1.0375	-0.463896	1.06816	-0.431115	0.12279	-0.379837
1.04	-0.459661	1.06576	-0.429192	0.111297	-0.381838
1.0425	-0.452419	1.06495	-0.428007	0.106964	-0.372951
1.045	-0.437061	1.06271	-0.423986	0.112216	-0.371011
1.0475	-0.444396	1.06995	-0.417708	0.12042	-0.380446
1.05	-0.434621	1.06328	-0.420564	0.117704	-0.384996
1.0525	-0.428964	1.05331	-0.42329	0.114103	-0.378606
1.055	-0.423648	1.05538	-0.427765	0.11186	-0.371574
1.0575	-0.422759	1.05412	-0.441977	0.105147	-0.36673
1.06	-0.417624	1.05614	-0.448428	0.102854	-0.36378
1.0625	-0.41314	1.05519	-0.452053	0.111026	-0.359773
1.065	-0.413495	1.05999	-0.448247	0.118325	-0.362336
1.0675	-0.416738	1.05375	-0.455808	0.129968	-0.360913
1.07	-0.41175	1.05808	-0.451487	0.134528	-0.361941
1.0725	-0.413461	1.06261	-0.454861	0.139275	-0.361084
1.075	-0.412841	1.06784	-0.468103	0.138761	-0.366164
1.0775	-0.400374	1.06665	-0.475907	0.133043	-0.372573
1.08	-0.403336	1.05755	-0.471888	0.135357	-0.369309
1.0825	-0.40189	1.05255	-0.475591	0.134786	-0.378615
1.085	-0.404407	1.04053	-0.489213	0.135623	-0.378087
1.0875	-0.392135	1.06241	-0.488354	0.146112	-0.377854
1.09	-0.392611	1.06168	-0.4859	0.134408	-0.375279
1.0925	-0.378001	1.05751	-0.486573	0.122111	-0.371396
1.095	-0.366873	1.05842	-0.486284	0.132753	-0.362379
1.0975	-0.368181	1.0529	-0.491081	0.120339	-0.369932
1.1	-0.370382	1.05666	-0.487959	0.12772	-0.362829
1.1025	-0.351956	1.04228	-0.491289	0.107801	-0.361174
1.105	-0.347891	1.04764	-0.491878	0.11734	-0.355775
1.1075	-0.359469	1.06185	-0.494375	0.128326	-0.367249
1.11	-0.361341	1.05498	-0.49409	0.128096	-0.364637
1.1125	-0.34607	1.06535	-0.495643	0.130611	-0.368333
1.115	-0.362226	1.07579	-0.486584	0.133386	-0.363921
1.1175	-0.362152	1.07994	-0.485317	0.147397	-0.348398
1.12	-0.363552	1.08117	-0.462452	0.146247	-0.359123
1.1225	-0.368332	1.08508	-0.466579	0.137548	-0.355529
1.125	-0.373017	1.0815	-0.462902	0.139378	-0.36292
1.1275	-0.371845	1.08038	-0.470747	0.136294	-0.349472
1.13	-0.376624	1.07788	-0.476147	0.129722	-0.337329
1.1325	-0.372469	1.08257	-0.476192	0.123108	-0.333127
1.135	-0.368127	1.07274	-0.475297	0.114864	-0.338884
1.1375	-0.377447	1.08244	-0.487444	0.11625	-0.341103
1.14	-0.364679	1.09269	-0.498476	0.12275	-0.331774
1.1425	-0.372611	1.09869	-0.496182	0.130348	-0.336846
1.145	-0.368057	1.10387	-0.499694	0.129051	-0.329292
1.1475	-0.361459	1.10279	-0.500065	0.124152	-0.326745
1.15	-0.347472	1.10359	-0.493787	0.120713	-0.329757
1.1525	-0.344338	1.10471	-0.500124	0.130984	-0.320916
1.155	-0.343665	1.10279	-0.500754	0.129539	-0.316518
1.1575	-0.350245	1.09848	-0.491862	0.143404	-0.312696
1.16	-0.352655	1.09694	-0.490933	0.149729	-0.317108
1.1625	-0.357895	1.09068	-0.484636	0.149909	-0.321327
1.165	-0.354449	1.09061	-0.482341	0.137798	-0.316225
1.1675	-0.359073	1.08985	-0.49412	0.134245	-0.316707
1.17	-0.363146	1.08345	-0.489281	0.131837	-0.315948
1.1725	-0.371659	1.07838	-0.494054	0.127623	-0.314998
1.175	-0.37857	1.07359	-0.49984	0.125469	-0.323534
1.1775	-0.378681	1.07539	-0.507777	0.127516	-0.336403
1.18	-0.388804	1.07182	-0.509105	0.127237	-0.33258
1.1825	-0.372877	1.07211	-0.522545	0.126057	-0.322997
1.185	-0.365594	1.07222	-0.521178	0.122813	-0.323986
1.1875	-0.372307	1.07263	-0.526718	0.114175	-0.333883
1.19	-0.371406	1.07912	-0.523127	0.114848	-0.331672
1.1925	-0.367303	1.07245	-0.528725	0.118932	-0.330133
1.195	-0.368678	1.07613	-0.526507	0.127522	-0.333088
1.1975	-0.366	1.09435	-0.538228	0.122179	-0.336631
1.2	-0.379983	1.09053	-0.553067	0.117224	-0.331209
1.2025	-0.379817	1.08435	-0.550462	0.121138	-0.340361
1.205	-0.377532	1.08827	-0.555444	0.111267	-0.339134
1.2075	-0.369394	1.09566	-0.542322	0.107698	-0.324731
1.21	-0.382281	1.10864	-0.532035	0.11111	-0.332195
1.2125	-0.36695	1.1209	-0.541651	0.116005	-0.317458
1.215	-0.379261	1.10907	-0.548252	0.113392	-0.320362
1.2175	-0.369849	1.1103	-0.552618	0.118324	-0.33392
1.22	-0.364848	1.11272	-0.560263	0.115809	-0.334819
1.2225	-0.384153	1.10392	-0.565288	0.116194	-0.332925
1.225	-0.373137	1.09853	-0.561108	0.1196	-0.330855
1.2275	-0.370575	1.10966	-0.548564	0.112721	-0.336314
1.23	-0.377208	1.11689	-0.540598	0.0936974	-0.330599
1.2325	-0.368352	1.11706	-0.542149	0.098126	-0.333757
1.235	-0.378611	1.11858	-0.540821	0.099029	-0.332036
1.2375	-0.374656	1.11343	-0.543053	0.101839	-0.344406
1.24	-0.370243	1.10843	-0.540584	0.10126	-0.339639
1.2425	-0.367675	1.10819	-0.537682	0.0999348	-0.33013
1.245	-0.367813	1.11163	-0.54592	0.104111	-0.324132
1.2475	-0.371128	1.11978	-0.543037	0.115584	-0.32862
1.25	-0.365582	1.12422	-0.548139	0.115555	-0.330372
1.2525	-0.368011	1.11465	-0.546377	0.113106	-0.332823
1.255	-0.360307	1.10524	-0.543232	0.124164	-0.33059
1.2575	-0.354378	1.09194	-0.541387	0.131143	-0.332835
1.26	-0.349255	1.08666	-0.543265	0.12852	-0.331919
1.2625	-0.351411	1.07872	-0.528268	0.12292	-0.330096
1.265	-0.350432	1.08338	-0.525983	0.119599	-0.334244
1.2675	-0.357473	1.0977	-0.533744	0.124423	-0.334248
1.27	-0.354129	1.0973	-0.53964	0.130299	-0.338219
1.2725	-0.339999	1.08257	-0.538626	0.129234	-0.334656
1.275	-0.346262	1.07787	-0.547443	0.134109	-0.337846
1.2775	-0.348967	1.08967	-0.553052	0.13582	-0.337412
1.28	-0.349697	1.08989	-0.554347	0.142972	-0.336793
1.2825	-0.349477	1.08388	-0.543458	0.14377	-0.339053
1.285	-0.33662	1.09289	-0.549852	0.140812	-0.332777
1.2875	-0.348021	1.09665	-0.548121	0.134206	-0.343076
1.29	-0.348037	1.09711	-0.552374	0.132089	-0.351307
1.2925	-0.353028	1.08649	-0.554089	0.128518	-0.349765
1.295	-0.356331	1.08953	-0.551718	0.12936	-0.337482
1.2975	-0.340702	1.08416	-0.55697	0.133424	-0.3387
1.3	-0.343702	1.08226	-0.560674	0.132106	-0.341369
1.3025	-0.328878	1.07546	-0.556489	0.140852	-0.334842
1.305	-0.322842	1.07899	-0.54999	0.133905	-0.339473
1.3075	-0.332654	1.06836	-0.549249	0.123219	-0.338625
1.31	-0.327991	1.07373	-0.55654	0.112314	-0.342934
1.3125	-0.338965	1.07242	-0.562483	0.111815	-0.3452
1.315	-0.342321	1.07057	-0.55104	0.122195	-0.341553
1.3175	-0.349043	1.08014	-0.545716	0.129677	-0.345385
1.32	-0.349365	1.07601	-0.539304	0.132152	-0.336099
1.3225	-0.353277	1.07469	-0.536602	0.14003	-0.329082
1.325	-0.35745	1.07917	-0.538584	0.153462	-0.325124
1.3275	-0.356331	1.08546	-0.536562	0.145708	-0.329756
1.33	-0.36154	1.09058	-0.535382	0.153595	-0.317669
1.3325	-0.362798	1.08424	-0.534134	0.139718	-0.3101
1.335	-0.370573	1.08084	-0.525937	0.142518	-0.311124
1.3375	-0.377482	1.08002	-0.533096	0.137064	-0.31182
1.34	-0.373685	1.08288	-0.527446	0.12607	-0.308563
1.3425	-0.378634	1.08625	-0.517939	0.128365	-0.306396
1.345	-0.378136	1.07685	-0.511427	0.126355	-0.303668
1.3475	-0.372449	1.08624	-0.51652	0.125666	-0.309745
1.35	-0.373684	1.08341	-0.519274	0.120208	-0.321176
1.3525	-0.358567	1.08527	-0.51151	0.122342	-0.326703
1.355	-0.370153	1.09939	-0.505113	0.132249	-0.324233
1.3575	-0.371635	1.07961	-0.5013	0.123783	-0.329857
1.36	-0.367263	1.08334	-0.49588	0.112968	-0.332093
1.3625	-0.373018	1.08788	-0.501056	0.112937	-0.33017
1.365	-0.372497	1.08635	-0.505506	0.121226	-0.323601
1.3675	-0.368021	1.08913	-0.514152	0.132347	-0.329926
1.37	-0.368419	1.09525	-0.530037	0.126954	-0.336043
1.3725	-0.359931	1.093	-0.546311	0.120053	-0.340148
1.375	-0.354493	1.10321	-0.551387	0.122147	-0.350833
1.3775	-0.361564	1.10042	-0.556734	0.132005	-0.355517
1.38	-0.367197	1.10056	-0.567127	0.134274	-0.368091
1.3825	-0.35355	1.10097	-0.565521	0.126203	-0.351066
1.385	-0.357798	1.10524	-0.566626	0.132263	-0.356595
1.3875	-0.358227	1.10416	-0.573383	0.137984	-0.361923
1.39	-0.361786	1.11892	-0.583679	0.137387	-0.347963
1.3925	-0.374369	1.10187	-0.58064	0.12984	-0.355136
1.395	-0.375512	1.10781	-0.588424	0.13359	-0.354983
1.3975	-0.379448	1.09901	-0.590119	0.135355	-0.36188
1.4	-0.383238	1.09992	-0.590872	0.129649	-0.355654
1.4025	-0.388887	1.09986	-0.586717	0.137821	-0.346799
1.405	-0.391224	1.08794	-0.588517	0.138222	-0.341823
1.4075	-0.394694	1.08755	-0.59796	0.142429	-0.351231
1.41	-0.388771	1.09453	-0.596185	0.140984	-0.353331
1.4125	-0.382727	1.09741	-0.58892	0.13824	-0.356133
1.415	-0.37427	1.08852	-0.582251	0.137632	-0.354914
1.4175	-0.372696	1.09241	-0.575029	0.148617	-0.353278
1.42	-0.374288	1.09113	-0.577468	0.134816	-0.342367
1.4225	-0.369866	1.08869	-0.567791	0.147678	-0.324914
1.425	-0.357601	1.09248	-0.566619	0.148671	-0.331257
1.4275	-0.354941	1.094	-0.572228	0.144149	-0.337588
1.43	-0.352891	1.09843	-0.574902	0.142102	-0.338726
1.4325	-0.355627	1.09604	-0.568907	0.136081	-0.343519
1.435	-0.36612	1.10426	-0.566089	0.128689	-0.338074
1.4375	-0.353011	1.10254	-0.569456	0.138123	-0.341593
1.44	-0.35033	1.10257	-0.565474	0.144561	-0.348118
1.4425	-0.344694	1.09633	-0.587541	0.139059	-0.340097
1.445	-0.347288	1.09114	-0.579206	0.142342	-0.333334
1.4475	-0.342894	1.10016	-0.589151	0.148189	-0.331831
1.45	-0.338602	1.08751	-0.586861	0.139478	-0.331994
1.4525	-0.350369	1.09215	-0.592196	0.133914	-0.331115
1.455	-0.346025	1.10469	-0.586828	0.136133	-0.329949
1.4575	-0.351954	1.10586	-0.587954	0.129096	-0.321267
1.46	-0.349096	1.10819	-0.584002	0.135691	-0.320575
1.4625	-0.353591	1.10834	-0.594807	0.145265	-0.322568
1.465	-0.364911	1.11568	-0.603055	0.152951	-0.316963
1.4675	-0.363523	1.12455	-0.598541	0.15272	-0.307124
1.47	-0.367528	1.1174	-0.590854	0.153861	-0.315725
1.4725	-0.382767	1.11844	-0.596212	0.152734	-0.305865
1.475	-0.387084	1.12421	-0.609485	0.157855	-0.314877
1.4775	-0.396577	1.12789	-0.612598	0.1657	-0.319844
1.48	-0.40348	1.13959	-0.611697	0.15215	-0.311758
1.4825	-0.41573	1.14011	-0.610513	0.151247	-0.312717
1.485	-0.422972	1.15424	-0.615144	0.158355	-0.315054
1.4875	-0.42993	1.15193	-0.59939	0.154246	-0.320464
1.49	-0.442096	1.15755	-0.592059	0.151072	-0.323519
1.4925	-0.456709	1.16444	-0.587098	0.14428	-0.326187
1.495	-0.450144	1.15296	-0.591989	0.138882	-0.33025
1.4975	-0.44979	1.1561	-0.581955	0.146968	-0.343802
1.5	-0.447253	1.1583	-0.580987	0.143896	-0.351433
1.5025	-0.445544	1.15972	-0.579616	0.166576	-0.355125
1.505	-0.442519	1.16317	-0.580988	0.170332	-0.347104
1.5075	-0.439282	1.16345	-0.576295	0.173452	-0.35126
1.51	-0.448692	1.17084	-0.564568	0.168192	-0.343973
1.5125	-0.46059	1.17011	-0.555852	0.1815	-0.343761
1.515	-0.464036	1.17363	-0.5561	0.173668	-0.338255
1.5175	-0.468488	1.1659	-0.558956	0.177779	-0.334972
1.52	-0.465499	1.15167	-0.558857	0.17395	-0.336855
1.5225	-0.457015	1.14701	-0.560065	0.175045	-0.343336
1.525	-0.450204	1.15424	-0.556082	0.179749	-0.345372
1.5275	-0.428277	1.15188	-0.545956	0.174411	-0.357519
1.53	-0.436887	1.15973	-0.53872	0.18395	-0.361589
1.5325	-0.440999	1.157	-0.533438	0.168935	-0.352643
1.535	-0.444711	1.14769	-0.528121	0.170917	-0.360597
1.5375	-0.441954	1.15628	-0.526933	0.176564	-0.34854
1.54	-0.442743	1.15212	-0.532089	0.168124	-0.34095
1.5425	-0.443947	1.15236	-0.528999	0.162836	-0.33165
1.545	-0.428619	1.15826	-0.532539	0.163864	-0.325383
1.5475	-0.435729	1.16255	-0.528747	0.153518	-0.320926
1.55	-0.445456	1.15493	-0.528797	0.155916	-0.318645
1.5525	-0.437815	1.15761	-0.531886	0.158325	-0.314494
1.555	-0.435601	1.1592	-0.522128	0.149403	-0.31357
1.5575	-0.430174	1.14992	-0.506762	0.148528	-0.322159
1.56	-0.435454	1.15463	-0.50879	0.155718	-0.324583
1.5625	-0.4246	1.15913	-0.508283	0.152768	-0.329173
1.565	-0.409928	1.16686	-0.51336	0.160233	-0.327234
1.5675	-0.419707	1.16627	-0.501752	0.162393	-0.329844
1.57	-0.425049	1.16865	-0.507863	0.146576	-0.333682
1.5725	-0.415957	1.16148	-0.520816	0.146236	-0.337734
1.575	-0.420069	1.16173	-0.521857	0.14617	-0.335316
1.5775	-0.420135	1.15817	-0.5267	0.144689	-0.338273
1.58	-0.414368	1.16051	-0.512438	0.150161	-0.348111
1.5825	-0.415208	1.1533	-0.519958	0.157823	-0.353891
1.585	-0.425463	1.15686	-0.515103	0.168874	-0.358019
1.5875	-0.421994	1.16713	-0.509917	0.165057	-0.348297
1.59	-0.42152	1.15658	-0.511195	0.172635	-0.357655
1.5925	-0.416162	1.14664	-0.514641	0.17874	-0.364013
1.595	-0.418568	1.14046	-0.518614	0.172201	-0.37588
1.5975	-0.416493	1.1455	-0.536745	0.180355	-0.37611
1.6	-0.424297	1.14678	-0.541277	0.174706	-0.372564
1.6025	-0.432383	1.13696	-0.534123	0.170138	-0.364307
1.605	-0.423016	1.13994	-0.531294	0.160562	-0.356875
1.6075	-0.421498	1.14672	-0.534451	0.156834	-0.353693
1.61	-0.420308	1.13534	-0.521974	0.160509	-0.346829
1.6125	-0.422037	1.12905	-0.519203	0.163502	-0.340228
1.615	-0.424295	1.11926	-0.510924	0.159912	-0.319794
1.6175	-0.427165	1.11627	-0.509822	0.17017	-0.308759
1.62	-0.422523	1.11248	-0.503636	0.154995	-0.317668
1.6225	-0.42731	1.12112	-0.501386	0.14994	-0.324479
1.625	-0.41864	1.12062	-0.509382	0.157304	-0.329188
1.6275	-0.422201	1.12081	-0.497081	0.151297	-0.349366
1.63	-0.429649	1.12594	-0.507331	0.150962	-0.337347
1.6325	-0.422101	1.12382	-0.509394	0.144479	-0.331502
1.635	-0.426547	1.11075	-0.512301	0.158268	-0.33082
1.6375	-0.434297	1.10932	-0.506778	0.159689	-0.329439
1.64	-0.431584	1.10181	-0.497572	0.160906	-0.311365
1.6425	-0.441492	1.09946	-0.494671	0.155202	-0.315827
1.645	-0.447189	1.10945	-0.496491	0.151711	-0.317093
1.6475	-0.4417	1.10595	-0.492764	0.137738	-0.322464
1.65	-0.432838	1.11554	-0.506888	0.133619	-0.323143
1.6525	-0.428435	1.1217	-0.519818	0.133907	-0.316255
1.655	-0.427056	1.11686	-0.53015	0.138875	-0.310263
1.6575	-0.421009	1.11429	-0.527601	0.138632	-0.310831
1.66	-0.428358	1.11275	-0.532458	0.145871	-0.303789
1.6625	-0.427408	1.1079	-0.541723	0.156591	-0.318105
1.665	-0.442429	1.11014	-0.548719	0.159669	-0.319592
1.6675	-0.443617	1.11563	-0.551568	0.154106	-0.317682
1.67	-0.456188	1.11325	-0.560438	0.151586	-0.312111
1.6725	-0.454178	1.11921	-0.56745	0.15972	-0.322752
1.675	-0.463686	1.12787	-0.568836	0.163214	-0.316783
1.6775	-0.462457	1.12853	-0.570486	0.15723	-0.320242
1.68	-0.463019	1.12602	-0.563764	0.163841	-0.318794
1.6825	-0.460786	1.13177	-0.569504	0.145886	-0.313642
1.685	-0.449829	1.13023	-0.566182	0.147067	-0.308608
1.6875	-0.442795	1.12153	-0.570519	0.150151	-0.307508
1.69	-0.440019	1.12097	-0.562236	0.161466	-0.304089
1.6925	-0.438715	1.11283	-0.562081	0.157144	-0.293456
1.695	-0.449921	1.10952	-0.558543	0.16325	-0.293286
1.6975	-0.459469	1.10662	-0.563305	0.174967	-0.278648
1.7	-0.454564	1.09266	-0.565605	0.157813	-0.278288
1.7025	-0.451103	1.11748	-0.574861	0.159332	-0.27715
1.705	-0.444964	1.10905	-0.581829	0.149054	-0.267839
1.7075	-0.451778	1.09547	-0.579547	0.150278	-0.257896
1.71	-0.445267	1.09109	-0.5861	0.148353	-0.258297
1.7125	-0.454519	1.10357	-0.5774	0.148309	-0.256644
1.715	-0.448399	1.09679	-0.576192	0.13941	-0.257174
1.7175	-0.452542	1.11324	-0.57445	0.157179	-0.255565
1.72	-0.44946	1.11428	-0.570139	0.162204	-0.253854
1.7225	-0.444594	1.1035	-0.570961	0.162379	-0.266461
1.725	-0.450031	1.09396	-0.572866	0.160689	-0.261739
1.7275	-0.460252	1.07971	-0.569587	0.167161	-0.247089
1.73	-0.465793	1.08218	-0.570699	0.162757	-0.242295
1.7325	-0.469094	1.07195	-0.578631	0.162485	-0.235376
1.735	-0.482971	1.07567	-0.588864	0.158856	-0.216457
1.7375	-0.485288	1.08227	-0.586324	0.172481	-0.217946
1.74	-0.486605	1.09024	-0.582756	0.181738	-0.219158
1.7425	-0.481894	1.09134	-0.586162	0.196321	-0.2228
1.745	-0.469112	1.10024	-0.574577	0.194802	-0.227731
1.7475	-0.471905	1.09931	-0.570227	0.193168	-0.235227
1.75	-0.479439	1.10128	-0.561741	0.172803	-0.23558
1.7525	-0.487209	1.10281	-0.554882	0.17436	-0.235423
1.755	-0.49381	1.10281	-0.548895	0.171363	-0.23361
1.7575	-0.504031	1.10296	-0.562087	0.164255	-0.244128
1.76	-0.492571	1.10723	-0.562654	0.163991	-0.240221
1.7625	-0.486682	1.10357	-0.55331	0.175495	-0.236385
1.765	-0.494994	1.10159	-0.561014	0.172489	-0.236889
1.7675	-0.48849	1.09555	-0.574917	0.170666	-0.235815
1.77	-0.479037	1.09997	-0.572151	0.166625	-0.247048
1.7725	-0.473309	1.09866	-0.568479	0.171027	-0.254513
1.775	-0.467064	1.10097	-0.565983	0.169699	-0.257872
1.7775	-0.466751	1.09722	-0.561753	0.171835	-0.258599
1.78	-0.465641	1.09592	-0.57126	0.16676	-0.260062
1.7825	-0.467585	1.09986	-0.582984	0.173019	-0.267181
1.785	-0.459391	1.10042	-0.586566	0.166783	-0.260837
1.7875	-0.45466	1.09296	-0.574795	0.155791	-0.248879
1.79	-0.454884	1.0929	-0.570315	0.157099	-0.251376
1.7925	-0.44966	1.09536	-0.567711	0.161602	-0.257823
1.795	-0.449179	1.10257	-0.559104	0.157402	-0.252342
1.7975	-0.451084	1.08819	-0.564753	0.157281	-0.265812
1.8	-0.459034	1.09073	-0.572205	0.15718	-0.260035
1.8025	-0.457602	1.07419	-0.569495	0.146267	-0.261477
1.805	-0.467022	1.07126	-0.572766	0.137273	-0.267079
1.8075	-0.464183	1.06758	-0.571696	0.137607	-0.271177
1.81	-0.47062	1.07525	-0.575701	0.135445	-0.284089
1.8125	-0.471591	1.0655	-0.566708	0.131671	-0.285717
1.815	-0.475095	1.05825	-0.562351	0.141567	-0.285063
1.8175	-0.484589	1.05726	-0.559217	0.128986	-0.295805
1.82	-0.485829	1.05257	-0.567194	0.139624	-0.305987
1.8225	-0.481887	1.04847	-0.56891	0.130707	-0.306716
1.825	-0.48342	1.04313	-0.572433	0.138002	-0.299847
1.8275	-0.473463	1.0526	-0.567797	0.128682	-0.293439
1.83	-0.465591	1.05235	-0.577793	0.128252	-0.30276
1.8325	-0.461592	1.05133	-0.576491	0.125517	-0.299269
1.835	-0.465745	1.05698	-0.571039	0.13027	-0.307211
1.8375	-0.462027	1.06168	-0.55884	0.121277	-0.310575
1.84	-0.47273	1.05874	-0.558587	0.115554	-0.327481
1.8425	-0.478889	1.06804	-0.554378	0.130222	-0.324675
1.845	-0.480871	1.07221	-0.557723	0.131217	-0.330953
1.8475	-0.475855	1.07033	-0.553892	0.133222	-0.326107
1.85	-0.48001	1.06478	-0.560299	0.140834	-0.330559
1.8525	-0.486882	1.06238	-0.569207	0.133906	-0.336022
1.855	-0.490102	1.06078	-0.590091	0.133984	-0.340605
1.8575	-0.49191	1.04947	-0.599319	0.135156	-0.341956
1.86	-0.493693	1.0473	-0.601173	0.142586	-0.342138
1.8625	-0.497315	1.04202	-0.612392	0.148814	-0.348321
1.865	-0.481164	1.04133	-0.605965	0.155664	-0.354774
1.8675	-0.478949	1.0512	-0.610737	0.167431	-0.363954
1.87	-0.48829	1.04858	-0.607042	0.162284	-0.362683
1.8725	-0.496449	1.03592	-0.599325	0.154743	-0.35765
1.875	-0.490374	1.03022	-0.599349	0.162203	-0.355168
1.8775	-0.48863	1.01286	-0.601286	0.163884	-0.34596
1.88	-0.482086	1.0022	-0.613534	0.163684	-0.363412
1.8825	-0.469303	0.996486	-0.596421	0.168586	-0.358704
1.885	-0.457118	0.993357	-0.606105	0.164206	-0.360272
1.8875	-0.465584	0.9799	-0.609305	0.163026	-0.352915
1.89	-0.464994	0.982746	-0.60867	0.177421	-0.349566
1.8925	-0.465419	0.980804	-0.611173	0.182737	-0.3517
1.895	-0.469572	0.985166	-0.617183	0.180533	-0.351356
1.8975	-0.47984	0.988388	-0.613981	0.183276	-0.35433
1.9	-0.478176	0.994491	-0.618236	0.180294	-0.356773
1.9025	-0.47158	0.987604	-0.624169	0.181205	-0.347124
1.905	-0.478801	0.992357	-0.617975	0.176937	-0.357054
1.9075	-0.481057	1.00026	-0.605331	0.179311	-0.361102
1.91	-0.484738	0.9964	-0.604527	0.177829	-0.362156
1.9125	-0.491988	0.994289	-0.613723	0.170626	-0.372442
1.915	-0.489462	0.986681	-0.611196	0.161083	-0.370512
1.9175	-0.4964	0.966145	-0.607866	0.170942	-0.38043
1.92	-0.502534	0.968004	-0.61688	0.171342	-0.386305
1.9225	-0.501972	0.96715	-0.61269	0.181296	-0.389797
1.925	-0.506719	0.973873	-0.614039	0.178717	-0.395405
1.9275	-0.511412	0.968977	-0.610663	0.185546	-0.383235
1.93	-0.512113	0.960993	-0.606932	0.178289	-0.381938
1.9325	-0.525036	0.967039	-0.61042	0.176837	-0.382866
1.935	-0.534907	0.974642	-0.609752	0.167506	-0.388257
1.9375	-0.53272	0.978297	-0.606911	0.160888	-0.404509
1.94	-0.526897	0.973982	-0.610249	0.1645	-0.387872
1.9425	-0.511301	0.974817	-0.620755	0.172741	-0.378224
1.945	-0.519133	0.980629	-0.631491	0.165355	-0.381556
1.9475	-0.520628	0.981701	-0.642514	0.163816	-0.366539
1.95	-0.524098	0.983674	-0.640939	0.153261	-0.366028
1.9525	-0.518667	0.972889	-0.650239	0.153901	-0.367209
1.955	-0.526237	0.974096	-0.647502	0.158448	-0.373399
1.9575	-0.529533	0.970771	-0.658402	0.149616	-0.373995
1.96	-0.526106	0.961497	-0.646679	0.141786	-0.379282
1.9625	-0.521114	0.958428	-0.651387	0.143427	-0.381349
1.965	-0.520912	0.939119	-0.64519	0.140585	-0.384919
1.9675	-0.514393	0.942154	-0.64197	0.151594	-0.393834
1.97	-0.504424	0.93856	-0.6417	0.141361	-0.390383
1.9725	-0.512568	0.928972	-0.65126	0.144718	-0.385993
1.975	-0.498064	0.934819	-0.641938	0.149063	-0.377041
1.9775	-0.482335	0.93337	-0.654127	0.135194	-0.3762
1.98	-0.484353	0.927817	-0.652728	0.150032	-0.386327
1.9825	-0.478934	0.929538	-0.653462	0.155719	-0.382051
1.985	-0.479013	0.945851	-0.651148	0.15812	-0.390728
1.9875	-0.476093	0.947906	-0.642098	0.156752	-0.402867
1.99	-0.477846	0.954471	-0.646315	0.162315	-0.398277
1.9925	-0.475892	0.962332	-0.640202	0.165581	-0.399932
1.995	-0.474932	0.956358	-0.633536	0.172038	-0.407206
1.9975	-0.471885	0.961516	-0.626654	0.154002	-0.396075
2	-0.466804	0.967324	-0.612683	0.158395	-0.392507
2.0025	-0.464722	0.963967	-0.614596	0.144569	-0.389458
2.005	-0.461166	0.960441	-0.617491	0.141944	-0.383981
2.0075	-0.456154	0.9565	-0.615241	0.161825	-0.390659
2.01	-0.454322	0.951336	-0.619656	0.173051	-0.384702
2.0125	-0.442741	0.957394	-0.624974	0.174957	-0.388962
2.015	-0.448314	0.963163	-0.625384	0.178651	-0.391821
2.0175	-0.439507	0.96301	-0.623064	0.182616	-0.397584
2.02	-0.434541	0.962684	-0.626315	0.173174	-0.405404
2.0225	-0.432365	0.954671	-0.631252	0.17058	-0.404773
2.025	-0.428641	0.960797	-0.627311	0.168336	-0.394679
2.0275	-0.437319	0.961936	-0.626172	0.165113	-0.405566
2.03	-0.439821	0.953097	-0.644421	0.160428	-0.406367
2.0325	-0.432764	0.954753	-0.644541	0.165397	-0.399801
2.035	-0.443022	0.956409	-0.640312	0.168499	-0.407883
2.0375	-0.440394	0.967882	-0.633967	0.170516	-0.412169
2.04	-0.445308	0.967181	-0.647813	0.1668	-0.413552
2.0425	-0.451594	0.958132	-0.642641	0.164113	-0.417
2.045	-0.446737	0.950618	-0.640668	0.162826	-0.407139
2.0475	-0.444704	0.948001	-0.642307	0.166676	-0.395783
2.05	-0.450055	0.946582	-0.64478	0.159465	-0.397665
2.0525	-0.445732	0.952686	-0.648974	0.171248	-0.396603
2.055	-0.450535	0.950601	-0.634987	0.173737	-0.394438
2.0575	-0.459505	0.948961	-0.628745	0.164208	-0.390209
2.06	-0.450132	0.951326	-0.639301	0.163642	-0.382144
2.0625	-0.451496	0.955609	-0.644228	0.161757	-0.391728
2.065	-0.452493	0.951939	-0.657145	0.173442	-0.39852
2.0675	-0.445426	0.959623	-0.653578	0.167579	-0.398108
2.07	-0.434765	0.95094	-0.647583	0.172265	-0.399133
2.0725	-0.433103	0.959751	-0.646434	0.186692	-0.406959
2.075	-0.440052	0.964296	-0.645479	0.185553	-0.398133
2.0775	-0.429937	0.960939	-0.651912	0.178279	-0.401424
2.08	-0.420831	0.964903	-0.64044	0.186755	-0.403756
2.0825	-0.425564	0.965673	-0.643662	0.191093	-0.395457
2.085	-0.438738	0.959515	-0.642153	0.199976	-0.398583
2.0875	-0.443776	0.960944	-0.639441	0.196245	-0.411189
2.09	-0.440661	0.967407	-0.649067	0.200915	-0.412186
2.0925	-0.430586	0.980575	-0.649758	0.201817	-0.417565
2.095	-0.421161	0.97146	-0.653634	0.204681	-0.418087
2.0975	-0.422975	0.975548	-0.661003	0.198818	-0.425692
2.1	-0.434174	0.978831	-0.663843	0.196135	-0.432607
2.1025	-0.431756	0.96958	-0.665657	0.193063	-0.436182
2.105	-0.421538	0.980087	-0.652987	0.20076	-0.426337
2.1075	-0.429329	0.977112	-0.649102	0.205536	-0.431715
2.11	-0.433749	0.969776	-0.628846	0.209205	-0.43005
2.1125	-0.426034	0.968346	-0.637679	0.210837	-0.426144
2.115	-0.433464	0.967123	-0.633598	0.20191	-0.420932
2.1175	-0.439506	0.965237	-0.637374	0.19233	-0.433171
2.12	-0.43793	0.972763	-0.646522	0.196786	-0.436129
2.1225	-0.449121	0.96884	-0.660075	0.207575	-0.422047
2.125	-0.461694	0.97283	-0.669143	0.200556	-0.431911
2.1275	-0.459089	0.967523	-0.666923	0.187758	-0.43695
2.13	-0.45853	0.97351	-0.669979	0.186432	-0.429289
2.1325	-0.454164	0.961103	-0.672601	0.174844	-0.437759
2.135	-0.464874	0.958047	-0.674367	0.169339	-0.44038
2.1375	-0.453487	0.968571	-0.678905	0.177951	-0.437748
2.14	-0.461351	0.971774	-0.679485	0.186337	-0.429166
2.1425	-0.452612	0.970528	-0.683071	0.180159	-0.422641
2.145	-0.463245	0.967518	-0.687671	0.175902	-0.430153
2.1475	-0.455975	0.963321	-0.695801	0.178186	-0.434675
2.15	-0.452797	0.959771	-0.692707	0.177418	-0.436745
2.1525	-0.46255	0.961618	-0.684628	0.170641	-0.426091
2.155	-0.450806	0.963136	-0.685868	0.17209	-0.426611
2.1575	-0.454988	0.960679	-0.695533	0.180773	-0.428181
2.16	-0.449519	0.969868	-0.696177	0.182818	-0.432715
2.1625	-0.451053	0.983598	-0.704714	0.178699	-0.43998
2.165	-0.437683	0.9869	-0.700889	0.178038	-0.449236
2.1675	-0.441325	0.989247	-0.713125	0.177963	-0.450988
2.17	-0.438602	0.982537	-0.720695	0.167735	-0.458156
2.1725	-0.437384	0.97615	-0.735521	0.181873	-0.451984
2.175	-0.43296	0.983894	-0.731467	0.176948	-0.449342
2.1775	-0.44513	0.994216	-0.73713	0.168816	-0.456785
2.18	-0.459363	0.991011	-0.749039	0.170869	-0.458157
2.1825	-0.46658	0.992704	-0.749373	0.174612	-0.458989
2.185	-0.456468	0.988568	-0.757644	0.178791	-0.459048
2.1875	-0.459182	0.993884	-0.759459	0.176127	-0.462859
2.19	-0.467436	0.994027	-0.760671	0.168111	-0.462821
2.1925	-0.458984	0.997107	-0.752751	0.15765	-0.461305
2.195	-0.474852	0.998716	-0.754889	0.161721	-0.457385
2.1975	-0.480503	1.00927	-0.759092	0.163205	-0.451363
2.2	-0.48957	1.00848	-0.760436	0.1749	-0.447077
2.2025	-0.491027	1.013	-0.759837	0.18518	-0.443715
2.205	-0.478439	1.00286	-0.758259	0.189484	-0.443114
2.2075	-0.487624	1.00056	-0.771486	0.190116	-0.446221
2.21	-0.481818	1.00165	-0.775674	0.1942	-0.445007
2.2125	-0.473824	0.996523	-0.771142	0.189736	-0.437544
2.215	-0.468706	0.989239	-0.767847	0.179574	-0.434998
2.2175	-0.465196	0.98795	-0.76315	0.172185	-0.437606
2.22	-0.465048	0.988572	-0.763717	0.174782	-0.434235
2.2225	-0.467915	0.983442	-0.759701	0.182831	-0.426355
2.225	-0.466514	0.987624	-0.757093	0.177275	-0.427697
2.2275	-0.469453	0.985437	-0.756693	0.182575	-0.420144
2.23	-0.479459	0.978752	-0.754179	0.187093	-0.427063
2.2325	-0.471079	0.984103	-0.756663	0.183748	-0.423889
2.235	-0.482562	0.99533	-0.756371	0.176915	-0.432427
2.2375	-0.479335	0.990874	-0.760064	0.175324	-0.432964
2.24	-0.489662	0.986025	-0.763369	0.169495	-0.436867
2.2425	-0.478613	0.981903	-0.74965	0.1766	-0.427575
2.245	-0.473829	0.979487	-0.753468	0.166799	-0.430392
2.2475	-0.467466	0.978876	-0.738668	0.153437	-0.430132
2.25	-0.466488	0.976392	-0.735033	0.144555	-0.427538
2.2525	-0.457966	0.969295	-0.724668	0.145617	-0.418124
2.255	-0.459135	0.976699	-0.72843	0.135299	-0.423904
2.2575	-0.465302	0.974869	-0.724238	0.135755	-0.421696
2.26	-0.44987	0.984001	-0.71739	0.133288	-0.417536
2.2625	-0.442108	0.97831	-0.718918	0.137379	-0.421642
2.265	-0.427306	0.987846	-0.709387	0.132443	-0.414981
2.2675	-0.430392	0.987209	-0.7083	0.126815	-0.419532
2.27	-0.43107	0.988306	-0.708733	0.125448	-0.410879
2.2725	-0.421773	0.995268	-0.70705	0.116799	-0.413091
2.275	-0.4282	0.988753	-0.71258	0.126665	-0.408795
2.2775	-0.446473	0.991341	-0.717224	0.130237	-0.410553
2.28	-0.453048	0.996219	-0.714907	0.14062	-0.406538
2.2825	-0.452177	1.00225	-0.725908	0.138945	-0.399004
2.285	-0.442718	0.987253	-0.722655	0.140508	-0.38846
2.2875	-0.438294	0.991161	-0.730777	0.143398	-0.386501
2.29	-0.444078	0.998886	-0.739997	0.140833	-0.385353
2.2925	-0.437155	1.00803	-0.741663	0.13549	-0.38262
2.295	-0.432579	1.00452	-0.734887	0.146123	-0.386559
2.2975	-0.440824	1.00895	-0.734904	0.159474	-0.39333
2.3	-0.445562	1.00574	-0.73824	0.163287	-0.387511
2.3025	-0.435132	0.996459	-0.738571	0.154022	-0.391199
2.305	-0.430711	1.01105	-0.746829	0.153468	-0.395715
2.3075	-0.428144	1.02198	-0.743328	0.152203	-0.390334
2.31	-0.421701	1.02411	-0.73517	0.14646	-0.390041
2.3125	-0.423743	1.02609	-0.73976	0.156763	-0.386344
2.315	-0.419833	1.0252	-0.746268	0.143429	-0.380292
2.3175	-0.416693	1.02832	-0.734741	0.151019	-0.38142
2.32	-0.429511	1.02896	-0.731545	0.151382	-0.382853
2.3225	-0.428757	1.0356	-0.72935	0.150382	-0.387322
2.325	-0.422029	1.02729	-0.733023	0.139344	-0.389073
2.3275	-0.428452	1.02451	-0.746645	0.133532	-0.376725
2.33	-0.424357	1.03494	-0.743847	0.138618	-0.374294
2.3325	-0.427896	1.03254	-0.750254	0.135227	-0.367832
2.335	-0.429528	1.02444	-0.757286	0.144234	-0.371421
2.3375	-0.423049	1.01682	-0.761379	0.139469	-0.382528
2.34	-0.428323	1.01813	-0.750653	0.134009	-0.388496
2.3425	-0.437375	1.02802	-0.747122	0.134498	-0.392008
2.345	-0.439429	1.03043	-0.744975	0.138634	-0.395791
2.3475	-0.440987	1.04152	-0.741412	0.145556	-0.388573
2.35	-0.437005	1.04266	-0.731958	0.149699	-0.387977
2.3525	-0.45153	1.04465	-0.724393	0.146773	-0.391816
2.355	-0.446135	1.04578	-0.720912	0.135539	-0.382617
2.3575	-0.448943	1.03333	-0.725828	0.127658	-0.380574
2.36	-0.449947	1.02151	-0.731327	0.127824	-0.378976
2.3625	-0.459164	1.02864	-0.726215	0.127771	-0.378168
2.365	-0.454939	1.02545	-0.728928	0.127018	-0.378186
2.3675	-0.447382	1.02019	-0.736413	0.132659	-0.374753
2.37	-0.455402	1.02271	-0.722456	0.122941	-0.37693
2.3725	-0.456434	1.02589	-0.708534	0.114694	-0.39676
2.375	-0.456126	1.02027	-0.708927	0.102482	-0.403625
2.3775	-0.453053	1.0112	-0.69625	0.101472	-0.410466
2.38	-0.451069	1.00511	-0.701403	0.0858737	-0.414169
2.3825	-0.448376	1.0033	-0.717549	0.0908846	-0.424589
2.385	-0.446738	1.00571	-0.718571	0.0877553	-0.438522
2.3875	-0.436911	1.00989	-0.731177	0.0971418	-0.429709
2.39	-0.427655	1.00681	-0.737544	0.0959385	-0.43421
2.3925	-0.420947	1.00972	-0.73398	0.091552	-0.427735
2.395	-0.4448	1.0105	-0.742107	0.0895083	-0.42278
2.3975	-0.439604	1.01409	-0.746308	0.0874518	-0.437152
2.4	-0.435077	1.013	-0.754801	0.0809525	-0.432845
2.4025	-0.425845	1.02319	-0.75461	0.0638971	-0.434609
2.405	-0.425634	1.02532	-0.756251	0.0528484	-0.434766
2.4075	-0.438318	1.03944	-0.75243	0.0525335	-0.440218
2.41	-0.445197	1.0467	-0.757689	0.0438839	-0.441662
2.4125	-0.430503	1.04322	-0.760278	0.0377985	-0.431143
2.415	-0.428134	1.04367	-0.768129	0.0372597	-0.44616
2.4175	-0.427507	1.04448	-0.770252	0.038434	-0.443013
2.42	-0.4199	1.04699	-0.768201	0.0251573	-0.435721
2.4225	-0.422769	1.04825	-0.777044	0.00566921	-0.432682
2.425	-0.418701	1.05091	-0.776634	0.00462391	-0.429372
2.4275	-0.421331	1.04267	-0.763127	-0.00093802	-0.436576
2.43	-0.422368	1.04808	-0.76495	0.00948833	-0.441443
2.4325	-0.423062	1.04147	-0.747404	0.0106287	-0.434502
2.435	-0.420265	1.05127	-0.742795	0.000339664	-0.433917
2.4375	-0.417961	1.0557	-0.752034	-0.00235202	-0.426276
2.44	-0.421857	1.05603	-0.762759	-0.00727157	-0.427647
2.4425	-0.416674	1.06104	-0.768249	-0.00158822	-0.422056
2.445	-0.426736	1.07291	-0.762775	-0.0059447	-0.422996
2.4475	-0.429483	1.06577	-0.764084	-0.00081159	-0.411373
2.45	-0.425979	1.06694	-0.761731	-0.00229944	-0.418967
2.4525	-0.413726	1.06244	-0.75439	0.000573761	-0.418759
2.455	-0.416104	1.05629	-0.742256	0.0116335	-0.413322
2.4575	-0.408022	1.04457	-0.740075	0.00802507	-0.413588
2.46	-0.386581	1.05308	-0.752647	0.00138456	-0.409177
2.4625	-0.391973	1.04273	-0.742519	0.00590414	-0.398644
2.465	-0.38949	1.03221	-0.756932	0.00771225	-0.402777
2.4675	-0.385342	1.01868	-0.754807	0.0170292	-0.414875
2.47	-0.388254	1.01581	-0.755743	0.0136007	-0.40283
2.4725	-0.380392	1.0129	-0.740042	0.0361765	-0.407791
2.475	-0.383799	1.02069	-0.755145	0.0331099	-0.400739
2.4775	-0.386138	1.02586	-0.748699	0.0365575	-0.396657
2.48	-0.386027	1.02498	-0.753943	0.0329141	-0.405503
2.4825	-0.391627	1.01685	-0.749481	0.0375941	-0.410593
2.485	-0.389757	1.02294	-0.76119	0.045368	-0.396063
2.4875	-0.390501	1.01808	-0.755131	0.0355954	-0.398356
2.49	-0.379693	1.02186	-0.766722	0.0400561	-0.382861
2.4925	-0.370955	1.01533	-0.767084	0.0454798	-0.382777
2.495	-0.392688	1.01491	-0.766136	0.0524221	-0.388837
2.4975	-0.403975	1.01648	-0.772304	0.0601965	-0.392834
2.5	-0.410484	1.02481	-0.775521	0.0672027	-0.386894
2.5025	-0.410805	1.02965	-0.784207	0.0674686	-0.381266
2.505	-0.414034	1.04947	-0.78338	0.0673682	-0.373286
2.5075	-0.424037	1.05228	-0.779114	0.0568142	-0.377497
2.51	-0.426842	1.05767	-0.774383	0.0647269	-0.387928
2.5125	-0.437497	1.05854	-0.769094	0.0636006	-0.385936
2.515	-0.435856	1.06292	-0.770106	0.0806681	-0.384283
2.5175	-0.43479	1.06897	-0.766966	0.065968	-0.385289
2.52	-0.433415	1.06921	-0.757445	0.0565055	-0.387774
2.5225	-0.443291	1.07101	-0.765472	0.0570566	-0.386219
2.525	-0.440666	1.07881	-0.756311	0.0648	-0.383136
2.5275	-0.446119	1.07683	-0.758697	0.0697241	-0.37082
2.53	-0.451817	1.06748	-0.754853	0.0688545	-0.364293
2.5325	-0.462256	1.05883	-0.748062	0.0652616	-0.354245
2.535	-0.462446	1.0625	-0.736426	0.0706518	-0.361809
2.5375	-0.455086	1.062	-0.741155	0.0706302	-0.366248
2.54	-0.457404	1.04961	-0.737706	0.0724222	-0.366496
2.5425	-0.471234	1.03987	-0.740884	0.0729583	-0.367324
2.545	-0.47369	1.0391	-0.72107	0.0797965	-0.369418
2.5475	-0.459417	1.04373	-0.718724	0.0815019	-0.364531
2.55	-0.464607	1.06417	-0.719352	0.0809582	-0.370012
2.5525	-0.461613	1.07313	-0.719053	0.0753756	-0.376823
2.555	-0.449003	1.08125	-0.723513	0.066027	-0.371549
2.5575	-0.430265	1.08904	-0.727406	0.0645061	-0.359872
2.56	-0.438466	1.08537	-0.727431	0.0673134	-0.358217
2.5625	-0.431698	1.0752	-0.724894	0.0683665	-0.360094
2.565	-0.420977	1.07014	-0.723572	0.0716061	-0.361486
2.5675	-0.421264	1.07158	-0.713736	0.0832632	-0.354284
2.57	-0.421121	1.05762	-0.705532	0.080662	-0.351936
2.5725	-0.427661	1.05927	-0.700867	0.0784593	-0.348197
2.575	-0.423148	1.06582	-0.711979	0.066714	-0.351964
2.5775	-0.423517	1.06489	-0.722921	0.0551448	-0.353873
2.58	-0.418548	1.06639	-0.719502	0.042993	-0.35553
2.5825	-0.413297	1.06992	-0.723517	0.0611056	-0.355611
2.585	-0.412946	1.08938	-0.715701	0.0730873	-0.375065
2.5875	-0.409352	1.09592	-0.713759	0.0738114	-0.378864
2.59	-0.409471	1.1003	-0.712797	0.0707465	-0.381076
2.5925	-0.405895	1.09483	-0.711931	0.0607621	-0.382149
2.595	-0.398822	1.08899	-0.712761	0.0536004	-0.392462
2.5975	-0.395881	1.09353	-0.711924	0.0594968	-0.389995
2.6	-0.395153	1.08372	-0.709242	0.0617633	-0.390978
2.6025	-0.391944	1.07518	-0.709584	0.0543709	-0.383253
2.605	-0.393786	1.09267	-0.713811	0.0479011	-0.377941
2.6075	-0.391578	1.10482	-0.70333	0.0501577	-0.375405
2.61	-0.394231	1.10674	-0.702898	0.0501596	-0.37017
2.6125	-0.414475	1.10081	-0.699559	0.0547465	-0.365139
2.615	-0.42051	1.09663	-0.695	0.0615158	-0.372289
2.6175	-0.424715	1.09538	-0.69546	0.0649584	-0.377854
2.62	-0.425492	1.10695	-0.69929	0.0613507	-0.373369
2.6225	-0.412874	1.10645	-0.701984	0.0535816	-0.372354
2.625	-0.419695	1.10503	-0.717693	0.0515996	-0.363201
2.6275	-0.416944	1.09666	-0.715469	0.0387084	-0.375397
2.63	-0.419599	1.09156	-0.722605	0.0284992	-0.374396
2.6325	-0.417516	1.0846	-0.719689	0.0266709	-0.393861
2.635	-0.415492	1.08698	-0.717548	0.030939	-0.388261
2.6375	-0.417595	1.08464	-0.718018	0.0291086	-0.390503
2.64	-0.41867	1.08947	-0.710919	0.0242893	-0.391416
2.6425	-0.417481	1.08738	-0.703069	0.0336693	-0.380464
2.645	-0.417748	1.08303	-0.707494	0.0380596	-0.38083
2.6475	-0.409607	1.09333	-0.709138	0.0393525	-0.386063
2.65	-0.412443	1.0941	-0.705408	0.0262148	-0.367462
2.6525	-0.399272	1.10403	-0.724107	0.0254036	-0.358052
2.655	-0.400585	1.09409	-0.710988	0.0373799	-0.357756
2.6575	-0.399123	1.08673	-0.70528	0.0403859	-0.371118
2.66	-0.409371	1.08657	-0.695662	0.0489038	-0.383634
2.6625	-0.408541	1.08853	-0.688838	0.0393912	-0.376307
2.665	-0.407004	1.08293	-0.699809	0.0405367	-0.372456
2.6675	-0.414974	1.08977	-0.696287	0.0548942	-0.377349
2.67	-0.414663	1.08093	-0.701036	0.0588997	-0.382131
2.6725	-0.407321	1.08726	-0.707027	0.0500152	-0.381677
2.675	-0.416939	1.07232	-0.707286	0.0549194	-0.38831
2.6775	-0.419845	1.06364	-0.70712	0.0580296	-0.390537
2.68	-0.414167	1.05798	-0.7052	0.0448307	-0.384167
2.6825	-0.408247	1.04853	-0.709115	0.0417784	-0.392673
2.685	-0.414348	1.05529	-0.714239	0.0501802	-0.400045
2.6875	-0.396554	1.06864	-0.725037	0.0454348	-0.405314
2.69	-0.394116	1.073	-0.709867	0.044698	-0.401756
2.6925	-0.393784	1.06651	-0.709677	0.049533	-0.403558
2.695	-0.392624	1.07101	-0.698347	0.0398946	-0.409825
2.6975	-0.397227	1.08312	-0.68786	0.0348832	-0.415045
2.7	-0.401473	1.07779	-0.696906	0.032356	-0.403613
2.7025	-0.409169	1.08155	-0.695641	0.036479	-0.398109
2.705	-0.414521	1.07044	-0.706681	0.0374154	-0.386396
2.7075	-0.410187	1.06888	-0.709602	0.0322527	-0.38655
2.71	-0.419783	1.06187	-0.706954	0.0402676	-0.382322
2.7125	-0.415258	1.06598	-0.703046	0.0263725	-0.388256
2.715	-0.417956	1.07004	-0.698249	0.0320709	-0.386674
2.7175	-0.410876	1.07056	-0.698169	0.0298249	-0.38316
2.72	-0.410378	1.07204	-0.694906	0.0110175	-0.370172
2.7225	-0.407814	1.05724	-0.695967	0.0140371	-0.376091
2.725	-0.410434	1.07131	-0.689911	0.0150441	-0.375382
2.7275	-0.408795	1.06605	-0.689099	0.016383	-0.385157
2.73	-0.409617	1.06481	-0.683584	0.0161713	-0.391217
2.7325	-0.404811	1.0588	-0.683739	0.0170229	-0.392014
2.735	-0.408092	1.05338	-0.673624	0.032179	-0.397461
2.7375	-0.406176	1.04644	-0.684318	0.0330196	-0.395187
2.74	-0.410877	1.04456	-0.681392	0.0261767	-0.394319
2.7425	-0.401139	1.05464	-0.686699	0.0294345	-0.393922
2.745	-0.408108	1.04624	-0.690687	0.0235679	-0.392199
2.7475	-0.405607	1.04817	-0.685718	0.0250675	-0.395146
2.75	-0.408247	1.05169	-0.68248	0.0170467	-0.397344
2.7525	-0.394824	1.04859	-0.677074	0.025682	-0.385901
2.755	-0.396426	1.04734	-0.684401	0.0207915	-0.378826
2.7575	-0.396359	1.05089	-0.67531	0.00976493	-0.377277
2.76	-0.396303	1.04356	-0.674682	0.0159859	-0.375353
2.7625	-0.389685	1.03879	-0.663806	0.0171394	-0.375684
2.765	-0.373613	1.04782	-0.66583	0.0154795	-0.374199
2.7675	-0.371311	1.04857	-0.667074	0.0137165	-0.381907
2.77	-0.36228	1.05168	-0.660925	0.0198726	-0.373734
2.7725	-0.363365	1.04624	-0.668244	0.0214371	-0.374191
2.775	-0.353914	1.03651	-0.678015	0.020909	-0.373361
2.7775	-0.339223	1.0278	-0.67592	0.0200137	-0.376508
2.78	-0.334869	1.02431	-0.668158	0.0142944	-0.366099
2.7825	-0.329163	1.0195	-0.668776	0.0101517	-0.358039
2.785	-0.338841	1.0103	-0.663792	0.00477063	-0.360948
2.7875	-0.35185	1.01381	-0.657746	0.00487343	-0.368928
2.79	-0.345488	1.01321	-0.65766	0.00421157	-0.355986
2.7925	-0.338024	1.00916	-0.662624	0.000359831	-0.35838
2.795	-0.348776	1.00814	-0.671707	0.00140955	-0.363412
2.7975	-0.355924	1.0083	-0.672787	-0.00578706	-0.37272
2.8	-0.352182	1.00546	-0.662412	-0.0137801	-0.368027
2.8025	-0.34527	0.993068	-0.66947	-0.00110059	-0.374046
2.805	-0.356828	0.993208	-0.664734	0.00459663	-0.365329
2.8075	-0.348187	0.992816	-0.652191	0.00071044	-0.361973
2.81	-0.354476	0.989471	-0.650817	0.000486429	-0.350583
2.8125	-0.348767	0.977394	-0.644987	0.00299953	-0.358217
2.815	-0.342658	0.984839	-0.649245	6.06903e-05	-0.366295
2.8175	-0.349792	0.972473	-0.636717	-0.00597363	-0.370157
2.82	-0.357923	0.967777	-0.632602	0.000425822	-0.352489
2.8225	-0.359134	0.975185	-0.624942	0.00250602	-0.351513
2.825	-0.363271	0.978293	-0.619437	0.00147397	-0.365054
2.8275	-0.376085	0.971663	-0.620642	-0.000546542	-0.375454
2.83	-0.366033	0.971534	-0.615538	0.000202047	-0.382597
2.8325	-0.37218	0.979307	-0.615763	0.00657085	-0.38361
2.835	-0.360409	0.972272	-0.604082	0.013357	-0.388787
2.8375	-0.357703	0.991782	-0.588647	0.003895	-0.386325
2.84	-0.35198	0.991143	-0.602885	0.00593938	-0.376343
2.8425	-0.350957	0.9927	-0.603279	0.00382533	-0.37867
2.845	-0.347575	1.00011	-0.599827	0.00922632	-0.378671
2.8475	-0.340466	1.00406	-0.60264	-0.00279359	-0.372181
2.85	-0.347677	0.994268	-0.606231	-0.0110379	-0.37991
2.8525	-0.346172	0.993474	-0.609718	-0.00328363	-0.374863
2.855	-0.34094	0.99766	-0.604578	0.00126546	-0.375006
2.8575	-0.343295	0.995142	-0.595562	-0.0116531	-0.373774
2.86	-0.34967	0.993681	-0.595637	-0.00849155	-0.36706
2.8625	-0.3466	0.994822	-0.582514	-0.0240084	-0.354077
2.865	-0.344776	0.986924	-0.585093	-0.0225262	-0.348372
2.8675	-0.333646	0.981391	-0.574799	-0.0318869	-0.345804
2.87	-0.348834	0.974412	-0.582036	-0.0171248	-0.353318
2.8725	-0.35025	0.970352	-0.579726	-0.0154684	-0.368055
2.875	-0.339572	0.963602	-0.567196	-0.0117528	-0.380564
2.8775	-0.34687	0.952879	-0.573001	-0.0168976	-0.386928
2.88	-0.347914	0.94562	-0.572553	-0.0016481	-0.383911
2.8825	-0.361766	0.959222	-0.571146	-0.00842242	-0.3768
2.885	-0.369663	0.954137	-0.578298	-0.00615403	-0.377853
2.8875	-0.367975	0.953637	-0.568974	-0.00806624	-0.387035
2.89	-0.362022	0.953376	-0.580289	-0.011247	-0.377377
2.8925	-0.358941	0.946159	-0.585338	-0.0143171	-0.371653
2.895	-0.359383	0.945507	-0.577075	-0.0210908	-0.367325
2.8975	-0.354824	0.943893	-0.585008	-0.0303025	-0.370066
2.9	-0.361309	0.948586	-0.59146	-0.0466132	-0.359277
2.9025	-0.365855	0.955991	-0.584932	-0.0482736	-0.367963
2.905	-0.36681	0.95585	-0.586613	-0.051375	-0.365827
2.9075	-0.379767	0.972565	-0.576405	-0.0634564	-0.353323
2.91	-0.383332	0.980477	-0.56138	-0.0583202	-0.351984
2.9125	-0.38056	0.974151	-0.560109	-0.0556763	-0.350927
2.915	-0.36933	0.970908	-0.554147	-0.0541567	-0.363341
2.9175	-0.364073	0.972875	-0.545611	-0.0629385	-0.370885
2.92	-0.360095	0.962986	-0.543868	-0.0687944	-0.373921
2.9225	-0.35083	0.968055	-0.54503	-0.0647894	-0.361949
2.925	-0.348429	0.962224	-0.537954	-0.0661685	-0.360234
2.9275	-0.337745	0.956602	-0.541086	-0.0588174	-0.344874
2.93	-0.326586	0.965329	-0.546952	-0.0606646	-0.339631
2.9325	-0.324654	0.981051	-0.547637	-0.0532097	-0.331915
2.935	-0.313348	0.988918	-0.551017	-0.0509382	-0.324607
2.9375	-0.303391	0.991049	-0.552928	-0.0413567	-0.330306
2.94	-0.308951	0.987555	-0.554692	-0.041787	-0.34951
2.9425	-0.3117	0.990936	-0.553664	-0.0450951	-0.347195
2.945	-0.314563	0.987491	-0.55068	-0.0491106	-0.347707
2.9475	-0.315076	0.987396	-0.552274	-0.047086	-0.358753
2.95	-0.331907	0.98253	-0.552776	-0.0476256	-0.353194
2.9525	-0.32251	0.996615	-0.549529	-0.0480839	-0.360779
2.955	-0.316987	1.0039	-0.553829	-0.0511477	-0.354288
2.9575	-0.321752	0.996603	-0.565496	-0.059542	-0.356297
2.96	-0.328348	1.00194	-0.565191	-0.0527101	-0.360236
2.9625	-0.328988	1.00731	-0.571746	-0.0620936	-0.367405
2.965	-0.342668	1.00153	-0.573299	-0.0520511	-0.360515
2.9675	-0.340907	0.99328	-0.577473	-0.0458608	-0.363671
2.97	-0.343998	1.0021	-0.597821	-0.0405191	-0.372474
2.9725	-0.341502	1.00436	-0.599254	-0.0396131	-0.377307
2.975	-0.332602	0.996199	-0.59558	-0.0373017	-0.368397
2.9775	-0.337019	0.995999	-0.604601	-0.0400804	-0.360937
2.98	-0.337822	0.986338	-0.594058	-0.0383835	-0.369562
2.9825	-0.339999	0.978514	-0.596528	-0.0370033	-0.383595
2.985	-0.340885	0.987075	-0.595764	-0.0318278	-0.386179
2.9875	-0.327025	0.986164	-0.588829	-0.0365795	-0.389319
2.99	-0.333768	0.980855	-0.5861	-0.0363689	-0.396055
2.9925	-0.343005	0.969581	-0.587429	-0.0372957	-0.399041
2.995	-0.33954	0.974805	-0.58794	-0.0435271	-0.40603
2.9975	-0.331565	0.970077	-0.592698	-0.0509662	-0.409696
3	-0.315602	0.968044	-0.606992	-0.0434846	-0.416178
3.0025	-0.310221	0.964214	-0.595246	-0.0351761	-0.418474
3.005	-0.317039	0.962759	-0.597944	-0.0397733	-0.423607
3.0075	-0.331687	0.960715	-0.589627	-0.0389717	-0.423871
3.01	-0.334192	0.966866	-0.588319	-0.057668	-0.421002
3.0125	-0.331635	0.967311	-0.590311	-0.0570114	-0.424026
3.015	-0.331192	0.970044	-0.595474	-0.048693	-0.430037
3.0175	-0.329612	0.982753	-0.593722	-0.0577214	-0.417268
3.02	-0.328403	0.990722	-0.590069	-0.0560722	-0.430167
3.0225	-0.343877	0.994854	-0.596031	-0.0627258	-0.44204
3.025	-0.342096	0.990947	-0.603039	-0.0544423	-0.447823
3.0275	-0.33821	0.998623	-0.61068	-0.0691587	-0.431072
3.03	-0.337684	0.997763	-0.613584	-0.0746501	-0.428779
3.0325	-0.350193	1.01349	-0.612515	-0.0651983	-0.447786
3.035	-0.348791	1.01448	-0.610445	-0.0657083	-0.444124
3.0375	-0.336989	1.00974	-0.608414	-0.07055	-0.444838
3.04	-0.327991	1.00867	-0.592928	-0.0720066	-0.445225
3.0425	-0.325035	1.01252	-0.589324	-0.0718005	-0.450188
3.045	-0.322723	0.997422	-0.593357	-0.0825902	-0.45942
3.0475	-0.320284	0.999005	-0.589785	-0.0757521	-0.460342
3.05	-0.329905	0.995281	-0.596038	-0.0721001	-0.462121
3.0525	-0.329843	0.986894	-0.588701	-0.075935	-0.451843
3.055	-0.324679	0.98855	-0.575012	-0.0833787	-0.454096
3.0575	-0.325279	0.989855	-0.579372	-0.0764273	-0.451044
3.06	-0.328252	0.989152	-0.578537	-0.0780806	-0.448886
3.0625	-0.333842	0.993839	-0.582679	-0.0789299	-0.442334
3.065	-0.334887	1.00066	-0.58094	-0.0908521	-0.44615
3.0675	-0.335788	0.994549	-0.579209	-0.0898581	-0.436901
3.07	-0.3323	0.993832	-0.572221	-0.0926049	-0.434799
3.0725	-0.319691	0.997802	-0.566548	-0.0970348	-0.42643
3.075	-0.314643	0.989485	-0.578829	-0.0982982	-0.41873
3.0775	-0.316966	0.992121	-0.591369	-0.0992834	-0.423527
3.08	-0.316156	0.97636	-0.590785	-0.103193	-0.419682
3.0825	-0.304604	0.972803	-0.582087	-0.107504	-0.406838
3.085	-0.304614	0.970166	-0.575673	-0.11143	-0.412996
3.0875	-0.315234	0.952938	-0.574614	-0.11114	-0.410678
3.09	-0.316484	0.971123	-0.573148	-0.112049	-0.410372
3.0925	-0.316092	0.961461	-0.571315	-0.11607	-0.411269
3.095	-0.325613	0.956506	-0.575518	-0.120367	-0.406518
3.0975	-0.32379	0.960428	-0.564907	-0.118146	-0.414063
3.1	-0.327706	0.952448	-0.564482	-0.12341	-0.411602
3.1025	-0.323539	0.950311	-0.555209	-0.120996	-0.414958
3.105	-0.333266	0.932619	-0.55484	-0.119166	-0.41289
3.1075	-0.341505	0.918222	-0.551528	-0.121225	-0.41657
3.11	-0.347282	0.918618	-0.553537	-0.118634	-0.416861
3.1125	-0.344989	0.933869	-0.546869	-0.114184	-0.406662
3.115	-0.354133	0.931176	-0.543383	-0.114325	-0.405467
3.1175	-0.35832	0.930339	-0.548072	-0.111609	-0.416185
3.12	-0.388856	0.920029	-0.550186	-0.103413	-0.411677
3.1225	-0.384491	0.922029	-0.549166	-0.10151	-0.402581
3.125	-0.387461	0.921183	-0.560191	-0.103995	-0.389371
3.1275	-0.381956	0.914139	-0.557439	-0.0897468	-0.387107
3.13	-0.38696	0.911074	-0.560667	-0.0822011	-0.378037
3.1325	-0.386282	0.91725	-0.559182	-0.0910353	-0.374345
3.135	-0.399609	0.91889	-0.563213	-0.0894929	-0.377039
3.1375	-0.403109	0.928596	-0.562372	-0.0898532	-0.377786
3.14	-0.409002	0.931716	-0.566194	-0.0850012	-0.379151
3.1425	-0.399215	0.930278	-0.574418	-0.0851114	-0.366549
3.145	-0.397396	0.930011	-0.575321	-0.0886244	-0.351376
3.1475	-0.397119	0.932243	-0.576813	-0.0865729	-0.349844
3.15	-0.40491	0.92939	-0.579148	-0.103396	-0.332765
3.1525	-0.400438	0.924	-0.574029	-0.0864083	-0.329082
3.155	-0.395136	0.913509	-0.568049	-0.0934731	-0.320744
3.1575	-0.399198	0.912971	-0.571782	-0.0876002	-0.318151
3.16	-0.405124	0.907866	-0.578288	-0.078762	-0.327553
3.1625	-0.411291	0.910505	-0.573933	-0.0835258	-0.329127
3.165	-0.415556	0.913757	-0.575777	-0.0697635	-0.320623
3.1675	-0.40064	0.906632	-0.569746	-0.0657585	-0.318719
3.17	-0.394594	0.911075	-0.565047	-0.0705879	-0.320182
3.1725	-0.406976	0.902001	-0.569893	-0.076965	-0.328202
3.175	-0.399712	0.896742	-0.565949	-0.0761721	-0.33315
3.1775	-0.396679	0.900336	-0.553068	-0.0699583	-0.337523
3.18	-0.397362	0.903218	-0.557693	-0.078089	-0.354385
3.1825	-0.391077	0.895437	-0.549058	-0.0796188	-0.354779
3.185	-0.390676	0.889438	-0.558638	-0.0802821	-0.356997
3.1875	-0.384487	0.89033	-0.560281	-0.0721535	-0.349724
3.19	-0.391155	0.886471	-0.557106	-0.0562337	-0.361574
3.1925	-0.410495	0.903253	-0.556725	-0.0607781	-0.359176
3.195	-0.408109	0.902191	-0.55917	-0.0513822	-0.36137
3.1975	-0.398323	0.899783	-0.558117	-0.052887	-0.36508
3.2	-0.397212	0.922181	-0.552172	-0.0513113	-0.364144
3.2025	-0.3941	0.926504	-0.556526	-0.0409412	-0.358159
3.205	-0.399137	0.930462	-0.549671	-0.0434191	-0.357039
3.2075	-0.402705	0.935436	-0.559523	-0.044485	-0.35445
3.21	-0.409137	0.937792	-0.551643	-0.0443311	-0.359106
3.2125	-0.403937	0.949664	-0.567436	-0.0540607	-0.358886
3.215	-0.407656	0.95265	-0.573434	-0.0482391	-0.363358
3.2175	-0.417342	0.94475	-0.572114	-0.0526729	-0.359574
3.22	-0.417913	0.953898	-0.571292	-0.0478727	-0.364526
3.2225	-0.412414	0.942985	-0.568915	-0.0482786	-0.363115
3.225	-0.412442	0.951717	-0.567673	-0.0512024	-0.362639
3.2275	-0.418906	0.942228	-0.552161	-0.0509165	-0.365849
3.23	-0.420039	0.933035	-0.558075	-0.0501659	-0.363127
3.2325	-0.417811	0.935096	-0.55726	-0.0581005	-0.356736
3.235	-0.418555	0.931031	-0.560353	-0.0668223	-0.349745
3.2375	-0.422582	0.925738	-0.563834	-0.0685263	-0.346743
3.24	-0.43143	0.922591	-0.565974	-0.0632209	-0.339081
3.2425	-0.430366	0.91891	-0.559016	-0.0515363	-0.348702
3.245	-0.436901	0.914132	-0.551804	-0.0481164	-0.349247
3.2475	-0.43593	0.912007	-0.552786	-0.052004	-0.355499
3.25	-0.424532	0.910961	-0.552557	-0.0462138	-0.362306
3.2525	-0.423107	0.924833	-0.551331	-0.050504	-0.361574
3.255	-0.426758	0.925546	-0.550009	-0.0625338	-0.372662
3.2575	-0.425649	0.929868	-0.550665	-0.0589718	-0.366581
3.26	-0.418977	0.935636	-0.54774	-0.0605161	-0.375633
3.2625	-0.413044	0.943615	-0.545552	-0.0705839	-0.377698
3.265	-0.416471	0.946345	-0.548967	-0.0772133	-0.382049
3.2675	-0.416516	0.945043	-0.553067	-0.0760933	-0.38043
3.27	-0.412316	0.943372	-0.54313	-0.0698213	-0.381229
3.2725	-0.415885	0.936233	-0.546669	-0.0603947	-0.383929
3.275	-0.424377	0.937726	-0.544153	-0.0652979	-0.380283
3.2775	-0.431482	0.935539	-0.540911	-0.0634337	-0.38411
3.28	-0.427	0.943773	-0.554865	-0.0670862	-0.389026
3.2825	-0.433748	0.949167	-0.552932	-0.050905	-0.388576
3.285	-0.438213	0.945069	-0.556704	-0.049931	-0.392885
3.2875	-0.44561	0.949479	-0.543853	-0.0501909	-0.38515
3.29	-0.441024	0.948883	-0.538742	-0.0556969	-0.370439
3.2925	-0.444243	0.957386	-0.529597	-0.0582591	-0.370395
3.295	-0.442981	0.956387	-0.527227	-0.0612785	-0.346856
3.2975	-0.435044	0.951436	-0.523109	-0.0579738	-0.347137
3.3	-0.433164	0.956858	-0.523959	-0.0555133	-0.348964
3.3025	-0.43299	0.965178	-0.533393	-0.0675006	-0.352639
3.305	-0.434241	0.966086	-0.539257	-0.0687476	-0.353359
3.3075	-0.433235	0.951138	-0.526758	-0.0699373	-0.358354
3.31	-0.4464	0.947613	-0.517649	-0.0698815	-0.361214
3.3125	-0.454486	0.948437	-0.51646	-0.0706111	-0.368262
3.315	-0.457764	0.947579	-0.517841	-0.0503248	-0.366852
3.3175	-0.473896	0.943863	-0.50955	-0.0505371	-0.35862
3.32	-0.489928	0.938857	-0.507616	-0.0498595	-0.364625
3.3225	-0.49003	0.938655	-0.513496	-0.0606713	-0.370252
3.325	-0.500097	0.923706	-0.522272	-0.0692952	-0.36672
3.3275	-0.49707	0.920609	-0.525941	-0.0632268	-0.36484
3.33	-0.493697	0.911489	-0.523567	-0.0591629	-0.362373
3.3325	-0.504117	0.913985	-0.514095	-0.0713599	-0.368427
3.335	-0.512441	0.934488	-0.514893	-0.0710922	-0.380854
3.3375	-0.514474	0.942607	-0.514914	-0.0666016	-0.372715
3.34	-0.526653	0.940767	-0.514649	-0.0719082	-0.379814
3.3425	-0.527011	0.939205	-0.512898	-0.0724519	-0.382165
3.345	-0.512265	0.934803	-0.512931	-0.0781392	-0.366869
3.3475	-0.507694	0.935402	-0.509352	-0.0790412	-0.374021
3.35	-0.512868	0.937891	-0.508475	-0.0767998	-0.376363
3.3525	-0.512171	0.931202	-0.4983	-0.0791249	-0.380721
3.355	-0.506883	0.920941	-0.498949	-0.0823455	-0.381384
3.3575	-0.508586	0.905352	-0.488167	-0.0877716	-0.366813
3.36	-0.514493	0.902514	-0.483918	-0.0947585	-0.374804
3.3625	-0.507833	0.90172	-0.475723	-0.0979478	-0.3813
3.365	-0.497337	0.892378	-0.466399	-0.092992	-0.37012
3.3675	-0.510979	0.891566	-0.460581	-0.0840024	-0.383613
3.37	-0.516632	0.893325	-0.45663	-0.0856326	-0.380059
3.3725	-0.514749	0.907562	-0.444523	-0.0852417	-0.396714
3.375	-0.514562	0.914392	-0.438116	-0.0825531	-0.393242
3.3775	-0.511211	0.904527	-0.430224	-0.0833519	-0.396387
3.38	-0.496178	0.900596	-0.440402	-0.08445	-0.393568
3.3825	-0.500258	0.902415	-0.439036	-0.0829183	-0.395253
3.385	-0.49958	0.909215	-0.444261	-0.0723555	-0.405405
3.3875	-0.491121	0.904533	-0.443408	-0.0763488	-0.402343
3.39	-0.49208	0.902616	-0.427687	-0.0771628	-0.398981
3.3925	-0.480303	0.907935	-0.423255	-0.0790226	-0.403316
3.395	-0.479183	0.90295	-0.418097	-0.0819044	-0.402919
3.3975	-0.479955	0.899279	-0.417786	-0.0901766	-0.390965
3.4	-0.474063	0.898069	-0.412621	-0.083282	-0.382725
3.4025	-0.467481	0.903807	-0.417188	-0.0768565	-0.386085
3.405	-0.468335	0.913934	-0.417004	-0.0851978	-0.395383
3.4075	-0.45877	0.917745	-0.414328	-0.0789574	-0.393413
3.41	-0.451823	0.922487	-0.416351	-0.084111	-0.404766
3.4125	-0.452118	0.923331	-0.418354	-0.0830987	-0.418819
3.415	-0.448472	0.931191	-0.408456	-0.0686014	-0.426196
3.4175	-0.444198	0.932647	-0.411893	-0.0614274	-0.419035
3.42	-0.445811	0.939885	-0.411159	-0.0607672	-0.413698
3.4225	-0.437189	0.936604	-0.421052	-0.0546489	-0.409221
3.425	-0.434876	0.939055	-0.420559	-0.0577485	-0.413487
3.4275	-0.433868	0.929267	-0.417016	-0.0634226	-0.409258
3.43	-0.424675	0.934846	-0.410496	-0.0552014	-0.412433
3.4325	-0.440299	0.94346	-0.406287	-0.0575106	-0.427102
3.435	-0.430462	0.953856	-0.395854	-0.0625496	-0.411636
3.4375	-0.430832	0.958045	-0.407176	-0.0575325	-0.40046
3.44	-0.426024	0.973211	-0.403783	-0.0594596	-0.400715
3.4425	-0.424862	0.961819	-0.405216	-0.0546293	-0.393958
3.445	-0.419999	0.950418	-0.412057	-0.0558132	-0.384015
3.4475	-0.410269	0.944865	-0.413187	-0.060734	-0.371491
3.45	-0.412814	0.94145	-0.42437	-0.0714468	-0.382958
3.4525	-0.427886	0.932018	-0.441413	-0.0771929	-0.389538
3.455	-0.421594	0.945177	-0.44234	-0.0807617	-0.40151
3.4575	-0.426202	0.949123	-0.434286	-0.0742555	-0.400508
3.46	-0.43428	0.937386	-0.445182	-0.0756191	-0.402838
3.4625	-0.426135	0.931534	-0.440812	-0.0571589	-0.404449
3.465	-0.430727	0.928042	-0.426612	-0.0603645	-0.40224
3.4675	-0.42473	0.925962	-0.42465	-0.0621092	-0.414074
3.47	-0.412011	0.92597	-0.421182	-0.0611666	-0.41979
3.4725	-0.417809	0.91964	-0.429963	-0.0616722	-0.428275
3.475	-0.417804	0.920778	-0.441747	-0.0665296	-0.429186
3.4775	-0.416663	0.917385	-0.437297	-0.0761025	-0.423659
3.48	-0.405369	0.91202	-0.44153	-0.0936081	-0.42172
3.4825	-0.415308	0.913819	-0.442342	-0.0895638	-0.416574
3.485	-0.418381	0.912936	-0.439495	-0.0914246	-0.425268
3.4875	-0.426634	0.909738	-0.425567	-0.0887882	-0.434243
3.49	-0.422221	0.917492	-0.43061	-0.0881576	-0.436159
3.4925	-0.422472	0.924393	-0.432824	-0.112697	-0.428457
3.495	-0.425554	0.920285	-0.420596	-0.105406	-0.430721
3.4975	-0.432929	0.923361	-0.40503	-0.109624	-0.419485
3.5	-0.425895	0.932319	-0.411468	-0.110731	-0.411753
3.5025	-0.441085	0.939034	-0.404911	-0.122087	-0.408038
3.505	-0.433293	0.938748	-0.40017	-0.128895	-0.397177
3.5075	-0.440224	0.931911	-0.393174	-0.123206	-0.39583
3.51	-0.440547	0.929766	-0.394079	-0.12229	-0.404879
3.5125	-0.452516	0.926805	-0.398893	-0.128187	-0.399695
3.515	-0.453766	0.929394	-0.408833	-0.12944	-0.391458
3.5175	-0.457182	0.941375	-0.409914	-0.132059	-0.392733
3.52	-0.450016	0.941903	-0.401063	-0.112292	-0.395762
3.5225	-0.441803	0.952075	-0.379329	-0.120244	-0.399576
3.525	-0.440857	0.949619	-0.390041	-0.11719	-0.401206
3.5275	-0.443379	0.956601	-0.399084	-0.128097	-0.398088
3.53	-0.452657	0.960667	-0.400692	-0.129199	-0.39888
3.5325	-0.446514	0.975061	-0.385695	-0.132436	-0.395113
3.535	-0.437765	0.97794	-0.385943	-0.129863	-0.386622
3.5375	-0.430222	0.974658	-0.384128	-0.115491	-0.382304
3.54	-0.435845	0.976606	-0.366595	-0.106793	-0.385741
3.5425	-0.426402	0.964945	-0.372282	-0.0985042	-0.391312
3.545	-0.418883	0.959956	-0.380001	-0.0989124	-0.39042
3.5475	-0.422871	0.960581	-0.38346	-0.0968405	-0.39254
3.55	-0.414685	0.959874	-0.395939	-0.0899689	-0.401506
3.5525	-0.418022	0.963074	-0.392406	-0.0907353	-0.414376
3.555	-0.426269	0.97415	-0.394441	-0.101234	-0.428756
3.5575	-0.44713	0.964495	-0.393979	-0.111153	-0.427863
3.56	-0.42613	0.95443	-0.389898	-0.130909	-0.424309
3.5625	-0.427342	0.955454	-0.381271	-0.131661	-0.425256
3.565	-0.414337	0.975964	-0.365368	-0.13608	-0.435923
3.5675	-0.417843	0.980274	-0.358307	-0.129175	-0.420073
3.57	-0.418864	0.98142	-0.381645	-0.135026	-0.416567
3.5725	-0.42839	0.98169	-0.37301	-0.135148	-0.415856
3.575	-0.423329	0.978644	-0.37725	-0.127962	-0.416819
3.5775	-0.415226	0.978528	-0.373594	-0.137987	-0.419322
3.58	-0.416256	0.985028	-0.372352	-0.145451	-0.41909
3.5825	-0.414481	0.988892	-0.369253	-0.150689	-0.418684
3.585	-0.409776	0.979811	-0.358801	-0.156459	-0.429354
3.5875	-0.419179	0.976616	-0.363274	-0.158792	-0.431213
3.59	-0.416539	0.975862	-0.359561	-0.16353	-0.430926
3.5925	-0.40826	0.969942	-0.362897	-0.167728	-0.444084
3.595	-0.412693	0.966364	-0.370257	-0.153695	-0.432612
3.5975	-0.416592	0.953383	-0.368195	-0.145037	-0.434486
3.6	-0.408653	0.946445	-0.353131	-0.134171	-0.435863
3.6025	-0.400273	0.949129	-0.348252	-0.133068	-0.435122
3.605	-0.396825	0.939695	-0.352868	-0.118188	-0.442095
3.6075	-0.393491	0.944067	-0.355999	-0.123402	-0.444009
3.61	-0.390926	0.941276	-0.36963	-0.121429	-0.446101
3.6125	-0.389827	0.935318	-0.368563	-0.110868	-0.441324
3.615	-0.385977	0.933438	-0.345896	-0.113273	-0.445005
3.6175	-0.383594	0.932731	-0.362833	-0.119633	-0.452328
3.62	-0.393781	0.923801	-0.364505	-0.121808	-0.447838
3.6225	-0.392062	0.914282	-0.376971	-0.125546	-0.443675
3.625	-0.404277	0.908257	-0.374516	-0.128893	-0.457773
3.6275	-0.391765	0.907863	-0.378016	-0.130235	-0.451155
3.63	-0.387396	0.908888	-0.382658	-0.134666	-0.439488
3.6325	-0.38805	0.907582	-0.389142	-0.144613	-0.441629
3.635	-0.383154	0.901909	-0.391844	-0.135385	-0.439832
3.6375	-0.385025	0.898163	-0.404187	-0.133331	-0.437368
3.64	-0.384766	0.905557	-0.403967	-0.140321	-0.460698
3.6425	-0.39464	0.908271	-0.405716	-0.14728	-0.459873
3.645	-0.384277	0.904721	-0.422446	-0.143579	-0.462144
3.6475	-0.401146	0.909336	-0.419409	-0.142585	-0.45347
3.65	-0.387556	0.915767	-0.424624	-0.149263	-0.452446
3.6525	-0.380906	0.914535	-0.420613	-0.146643	-0.450613
3.655	-0.38321	0.915299	-0.41724	-0.151907	-0.442578
3.6575	-0.378577	0.900272	-0.411737	-0.164519	-0.453374
3.66	-0.387086	0.903153	-0.396905	-0.167145	-0.45924
3.6625	-0.399434	0.910769	-0.401155	-0.174432	-0.462022
3.665	-0.417222	0.911003	-0.401436	-0.184171	-0.45977
3.6675	-0.415106	0.906706	-0.399208	-0.171023	-0.452811
3.67	-0.420127	0.914258	-0.401926	-0.181865	-0.457019
3.6725	-0.42557	0.910678	-0.388569	-0.176203	-0.453596
3.675	-0.417103	0.896844	-0.385169	-0.186505	-0.453999
3.6775	-0.4127	0.910861	-0.378724	-0.197107	-0.450863
3.68	-0.414041	0.923559	-0.378309	-0.20419	-0.443666
3.6825	-0.426094	0.926502	-0.376984	-0.20824	-0.455446
3.685	-0.418923	0.926797	-0.368475	-0.183887	-0.459835
3.6875	-0.411285	0.923415	-0.370435	-0.180845	-0.449169
3.69	-0.400099	0.917865	-0.366281	-0.188483	-0.448704
3.6925	-0.407873	0.91391	-0.356174	-0.191613	-0.459987
3.695	-0.420599	0.924961	-0.371905	-0.193003	-0.458638
3.6975	-0.425306	0.929895	-0.380313	-0.193307	-0.456596
3.7	-0.414178	0.921952	-0.38086	-0.207121	-0.455134
3.7025	-0.412244	0.923006	-0.390311	-0.205631	-0.459073
3.705	-0.414259	0.916719	-0.387744	-0.211482	-0.466122
3.7075	-0.41117	0.905778	-0.391365	-0.210799	-0.463249
3.71	-0.402213	0.89027	-0.397815	-0.215622	-0.457554
3.7125	-0.406402	0.883657	-0.400839	-0.211636	-0.450412
3.715	-0.396397	0.891371	-0.397219	-0.200975	-0.444553
3.7175	-0.397584	0.900788	-0.389412	-0.196898	-0.442871
3.72	-0.398298	0.910638	-0.398811	-0.196045	-0.436063
3.7225	-0.393057	0.918907	-0.394824	-0.202568	-0.441697
3.725	-0.394872	0.908174	-0.396908	-0.208351	-0.428578
3.7275	-0.395811	0.886571	-0.404058	-0.2113	-0.418776
3.73	-0.397993	0.886661	-0.415832	-0.214676	-0.422547
3.7325	-0.402127	0.892127	-0.407809	-0.219016	-0.428311
3.735	-0.395399	0.901204	-0.401748	-0.222887	-0.425747
3.7375	-0.387256	0.902684	-0.403431	-0.220853	-0.430382
3.74	-0.390364	0.897636	-0.410625	-0.210342	-0.438987
3.7425	-0.389846	0.904133	-0.417187	-0.207027	-0.430161
3.745	-0.379238	0.894487	-0.418454	-0.212201	-0.429291
3.7475	-0.378271	0.890195	-0.409404	-0.211785	-0.435612
3.75	-0.379056	0.890267	-0.411485	-0.218869	-0.432931
3.7525	-0.38275	0.889731	-0.40948	-0.225101	-0.431345
3.755	-0.390806	0.896177	-0.421817	-0.231972	-0.429692
3.7575	-0.402374	0.890325	-0.420476	-0.233124	-0.437272
3.76	-0.410432	0.894249	-0.417666	-0.236812	-0.435746
3.7625	-0.406266	0.898991	-0.422707	-0.218889	-0.434781
3.765	-0.403079	0.904827	-0.42697	-0.202851	-0.422696
3.7675	-0.398266	0.897978	-0.416772	-0.203426	-0.416325
3.77	-0.395153	0.895866	-0.417155	-0.190768	-0.426694
3.7725	-0.398699	0.906346	-0.411534	-0.188184	-0.427291
3.775	-0.409796	0.91436	-0.413307	-0.189687	-0.426148
3.7775	-0.423286	0.919917	-0.423022	-0.185806	-0.432965
3.78	-0.421027	0.912919	-0.433244	-0.184315	-0.419406
3.7825	-0.42408	0.914289	-0.426829	-0.186756	-0.417013
3.785	-0.414318	0.909417	-0.424262	-0.187422	-0.398568
3.7875	-0.409533	0.916631	-0.427945	-0.189664	-0.401205
3.79	-0.407187	0.921337	-0.432632	-0.189152	-0.401737
3.7925	-0.408763	0.924722	-0.441972	-0.188466	-0.398416
3.795	-0.418224	0.93872	-0.451163	-0.207134	-0.396156
3.7975	-0.414058	0.926441	-0.450908	-0.20326	-0.399618
3.8	-0.417756	0.918761	-0.449966	-0.203081	-0.397803
3.8025	-0.42205	0.920833	-0.453175	-0.209044	-0.4
3.805	-0.420154	0.912235	-0.465111	-0.207287	-0.395945
3.8075	-0.424311	0.910957	-0.460377	-0.208233	-0.403435
3.81	-0.431203	0.911852	-0.45694	-0.218621	-0.384935
3.8125	-0.426351	0.900265	-0.468911	-0.214895	-0.382638
3.815	-0.431505	0.900801	-0.467584	-0.201975	-0.377126
3.8175	-0.434051	0.885627	-0.474102	-0.191302	-0.380565
3.82	-0.437004	0.881881	-0.476393	-0.195308	-0.379097
3.8225	-0.434343	0.884377	-0.463442	-0.183016	-0.379927
3.825	-0.435617	0.903	-0.458166	-0.164945	-0.37411
3.8275	-0.436648	0.909248	-0.464867	-0.161396	-0.38043
3.83	-0.427448	0.919494	-0.452267	-0.155033	-0.376618
3.8325	-0.428408	0.92145	-0.449982	-0.155356	-0.362813
3.835	-0.418181	0.930979	-0.450346	-0.156264	-0.363538
3.8375	-0.415487	0.931117	-0.442383	-0.158548	-0.36742
3.84	-0.423997	0.92338	-0.448563	-0.160437	-0.376423
3.8425	-0.427903	0.93255	-0.438782	-0.15484	-0.379158
3.845	-0.432338	0.932597	-0.448571	-0.157753	-0.378299
3.8475	-0.435534	0.932219	-0.447904	-0.152871	-0.371669
3.85	-0.426692	0.927876	-0.436336	-0.157983	-0.37925
3.8525	-0.437682	0.937642	-0.434468	-0.167836	-0.369953
3.855	-0.450986	0.933825	-0.43748	-0.169948	-0.361979
3.8575	-0.453184	0.950665	-0.4329	-0.172428	-0.368537
3.86	-0.46546	0.966127	-0.436426	-0.180606	-0.365253
3.8625	-0.465295	0.956591	-0.444169	-0.18257	-0.371011
3.865	-0.476442	0.953619	-0.442861	-0.188995	-0.371623
3.8675	-0.471148	0.948489	-0.446372	-0.188945	-0.373148
3.87	-0.473098	0.940836	-0.456388	-0.191407	-0.367157
3.8725	-0.470138	0.939814	-0.466642	-0.198811	-0.371442
3.875	-0.466968	0.949856	-0.470048	-0.191472	-0.362573
3.8775	-0.465532	0.942267	-0.470358	-0.189786	-0.361674
3.88	-0.482506	0.950836	-0.46848	-0.182797	-0.36102
3.8825	-0.484444	0.943166	-0.469391	-0.189924	-0.376141
3.885	-0.482917	0.944933	-0.471302	-0.182424	-0.373239
3.8875	-0.489731	0.947673	-0.480415	-0.17358	-0.37225
3.89	-0.48328	0.952161	-0.464558	-0.173	-0.361112
3.8925	-0.48896	0.95268	-0.470449	-0.179094	-0.355309
3.895	-0.494867	0.951479	-0.460043	-0.170099	-0.364226
3.8975	-0.501695	0.946517	-0.459967	-0.173051	-0.357436
3.9	-0.505863	0.937244	-0.462602	-0.181623	-0.362393
3.9025	-0.510933	0.935505	-0.462415	-0.177634	-0.383669
3.905	-0.521885	0.927322	-0.453239	-0.18037	-0.376058
3.9075	-0.525237	0.942473	-0.465473	-0.168164	-0.37634
3.91	-0.535136	0.935287	-0.47315	-0.16538	-0.369991
3.9125	-0.525656	0.937468	-0.465987	-0.169116	-0.367099
3.915	-0.523846	0.938613	-0.463698	-0.178383	-0.368954
3.9175	-0.532793	0.936616	-0.470409	-0.181529	-0.373238
3.92	-0.542988	0.936912	-0.466527	-0.174817	-0.382796
3.9225	-0.53828	0.939667	-0.47397	-0.178148	-0.387272
3.925	-0.539055	0.942458	-0.468087	-0.168666	-0.387465
3.9275	-0.527168	0.944237	-0.461855	-0.167912	-0.382841
3.93	-0.539338	0.949631	-0.457771	-0.160003	-0.375188
3.9325	-0.536809	0.949244	-0.457309	-0.155563	-0.387648
3.935	-0.527024	0.949631	-0.451894	-0.141679	-0.382145
3.9375	-0.533369	0.950177	-0.447451	-0.132068	-0.378552
3.94	-0.542631	0.95072	-0.438332	-0.144171	-0.381963
3.9425	-0.543052	0.943724	-0.434107	-0.133498	-0.369186
3.945	-0.553868	0.948516	-0.433214	-0.130414	-0.367756
3.9475	-0.563121	0.94774	-0.455964	-0.130924	-0.365477
3.95	-0.568309	0.958024	-0.451924	-0.124218	-0.359928
3.9525	-0.569489	0.962943	-0.44938	-0.127402	-0.35952
3.955	-0.572466	0.965698	-0.455962	-0.13213	-0.367537
3.9575	-0.576348	0.961438	-0.450688	-0.125298	-0.363041
3.96	-0.565153	0.942665	-0.44808	-0.138429	-0.376769
3.9625	-0.568385	0.937569	-0.451103	-0.139369	-0.3824
3.965	-0.568577	0.949512	-0.453647	-0.148378	-0.387151
3.9675	-0.566522	0.955687	-0.449069	-0.144764	-0.372543
3.97	-0.571219	0.948792	-0.447407	-0.138761	-0.368613
3.9725	-0.558184	0.949803	-0.449807	-0.133928	-0.371344
3.975	-0.576276	0.953171	-0.453211	-0.127895	-0.376725
3.9775	-0.588099	0.961742	-0.454302	-0.128891	-0.37598
3.98	-0.593852	0.972028	-0.458917	-0.123326	-0.368418
3.9825	-0.596711	0.984887	-0.450576	-0.123342	-0.364785
3.985	-0.589246	0.972353	-0.455631	-0.129585	-0.361479
3.9875	-0.584151	0.962866	-0.460723	-0.131853	-0.367735
3.99	-0.598231	0.965543	-0.456121	-0.129052	-0.369345
3.9925	-0.586681	0.968469	-0.467765	-0.12577	-0.374792
3.995	-0.579893	0.963544	-0.467179	-0.131219	-0.370563
3.9975	-0.571975	0.957987	-0.455795	-0.129374	-0.370673
4	-0.581526	0.949809	-0.455567	-0.131539	-0.372704
4.0025	-0.585379	0.951608	-0.458679	-0.125112	-0.37972
4.005	-0.590951	0.951847	-0.456126	-0.112201	-0.376196
4.0075	-0.592865	0.957882	-0.4589	-0.10837	-0.368034
4.01	-0.59165	0.957331	-0.462206	-0.106991	-0.360889
4.0125	-0.579756	0.969536	-0.461742	-0.108915	-0.365636
4.015	-0.594395	0.971884	-0.469318	-0.108725	-0.363886
4.0175	-0.590306	0.971082	-0.475972	-0.106678	-0.36537
4.02	-0.588178	0.968418	-0.471535	-0.102132	-0.365327
4.0225	-0.584516	0.965147	-0.475306	-0.10608	-0.362455
4.025	-0.586474	0.961266	-0.477527	-0.10746	-0.37333
4.0275	-0.592997	0.963754	-0.483031	-0.100077	-0.384479
4.03	-0.588128	0.965662	-0.49332	-0.0867005	-0.38024
4.0325	-0.583486	0.96896	-0.494264	-0.0836643	-0.390648
4.035	-0.585443	0.973942	-0.495115	-0.0869517	-0.390007
4.0375	-0.577122	0.983269	-0.491508	-0.0928394	-0.407059
4.04	-0.577119	0.997131	-0.48496	-0.100715	-0.414117
4.0425	-0.585663	0.999198	-0.478266	-0.112805	-0.408883
4.045	-0.584754	1.0074	-0.470365	-0.12234	-0.397213
4.0475	-0.568965	1.02387	-0.476456	-0.119433	-0.405156
4.05	-0.57602	1.02656	-0.486991	-0.120093	-0.40076
4.0525	-0.576165	1.0271	-0.491001	-0.10854	-0.405426
4.055	-0.574154	1.03493	-0.506313	-0.105723	-0.404638
4.0575	-0.582589	1.03198	-0.496177	-0.104259	-0.400872
4.06	-0.594273	1.03285	-0.489749	-0.0960092	-0.407646
4.0625	-0.585062	1.02783	-0.47953	-0.0925404	-0.403074
4.065	-0.577887	1.03147	-0.468172	-0.105716	-0.405555
4.0675	-0.573876	1.03361	-0.463292	-0.106986	-0.394223
4.07	-0.581102	1.04119	-0.464579	-0.106468	-0.386436
4.0725	-0.58091	1.03064	-0.4686	-0.114823	-0.387536
4.075	-0.569594	1.0421	-0.475478	-0.10949	-0.384535
4.0775	-0.572998	1.04933	-0.481545	-0.0940957	-0.384802
4.08	-0.572596	1.04958	-0.469397	-0.081248	-0.387655
4.0825	-0.568449	1.04025	-0.469569	-0.0794343	-0.389482
4.085	-0.562159	1.04138	-0.479953	-0.094184	-0.393314
4.0875	-0.565163	1.05038	-0.483557	-0.107239	-0.396608
4.09	-0.560599	1.0497	-0.473461	-0.115155	-0.382092
4.0925	-0.553257	1.04803	-0.473663	-0.118888	-0.386814
4.095	-0.553964	1.04368	-0.477496	-0.11993	-0.38539
4.0975	-0.557964	1.04526	-0.483324	-0.126671	-0.388213
4.1	-0.553753	1.04376	-0.482788	-0.11016	-0.386468
4.1025	-0.549888	1.042	-0.487329	-0.102626	-0.395332
4.105	-0.551766	1.03984	-0.488618	-0.100211	-0.390152
4.1075	-0.547665	1.03684	-0.48793	-0.108273	-0.383125
4.11	-0.545483	1.04064	-0.496632	-0.0992957	-0.387989
4.1125	-0.541019	1.04595	-0.502827	-0.107718	-0.387424
4.115	-0.545363	1.03923	-0.501605	-0.102453	-0.389348
4.1175	-0.536601	1.01313	-0.497027	-0.108423	-0.393665
4.12	-0.52892	1.0111	-0.500364	-0.103312	-0.3942
4.1225	-0.540884	1.01858	-0.510987	-0.105991	-0.396583
4.125	-0.543194	1.01504	-0.509244	-0.113343	-0.40694
4.1275	-0.547511	1.02491	-0.50702	-0.10849	-0.398677
4.13	-0.552065	1.02229	-0.50984	-0.104649	-0.394182
4.1325	-0.561692	1.02379	-0.507646	-0.10939	-0.385593
4.135	-0.565298	1.0358	-0.507197	-0.0974048	-0.382557
4.1375	-0.564749	1.04707	-0.524272	-0.100364	-0.378196
4.14	-0.558932	1.04765	-0.518987	-0.101387	-0.378291
4.1425	-0.566273	1.05362	-0.518197	-0.0918331	-0.367695
4.145	-0.573063	1.04666	-0.509386	-0.0810816	-0.356709
4.1475	-0.566071	1.05626	-0.517013	-0.0783864	-0.351638
4.15	-0.582187	1.0513	-0.528519	-0.0792284	-0.35504
4.1525	-0.583026	1.03933	-0.52389	-0.0716997	-0.350547
4.155	-0.578095	1.03497	-0.518227	-0.0697971	-0.34608
4.1575	-0.569563	1.01987	-0.513833	-0.0693634	-0.337805
4.16	-0.578023	1.02236	-0.514983	-0.060438	-0.340236
4.1625	-0.578205	1.01956	-0.515076	-0.0543245	-0.343845
4.165	-0.584709	1.01375	-0.514597	-0.0616327	-0.344117
4.1675	-0.57628	1.01397	-0.509566	-0.0521821	-0.346744
4.17	-0.584253	1.02195	-0.515945	-0.0630211	-0.3433
4.1725	-0.592817	1.02946	-0.518098	-0.060893	-0.348976
4.175	-0.586506	1.02809	-0.525386	-0.0535908	-0.350686
4.1775	-0.586922	1.03382	-0.532004	-0.039629	-0.360132
4.18	-0.585589	1.03711	-0.537795	-0.040178	-0.366895
4.1825	-0.58761	1.03353	-0.533803	-0.0402072	-0.371931
4.185	-0.579258	1.03775	-0.519449	-0.0324814	-0.373953
4.1875	-0.573166	1.0465	-0.516383	-0.0313996	-0.376657
4.19	-0.573409	1.04123	-0.520591	-0.0181793	-0.371422
4.1925	-0.566739	1.04013	-0.516807	-0.0187655	-0.376345
4.195	-0.560461	1.0474	-0.509455	-0.0226778	-0.383041
4.1975	-0.575933	1.04534	-0.516086	-0.0268977	-0.386078
4.2	-0.581452	1.03758	-0.532037	-0.0286065	-0.391133
4.2025	-0.591986	1.03611	-0.533897	-0.0360445	-0.384577
4.205	-0.600275	1.03735	-0.537841	-0.0283586	-0.383404
4.2075	-0.593794	1.03282	-0.532762	-0.0364331	-0.380405
4.21	-0.595895	1.03199	-0.527462	-0.0418621	-0.393577
4.2125	-0.590475	1.03018	-0.525797	-0.0455253	-0.402551
4.215	-0.583877	1.03079	-0.524764	-0.0456979	-0.39994
4.2175	-0.589553	1.02845	-0.530811	-0.0589397	-0.406519
4.22	-0.588845	1.02381	-0.527207	-0.0674586	-0.408879
4.2225	-0.591616	1.02008	-0.52038	-0.0604106	-0.401913
4.225	-0.603253	1.01498	-0.533073	-0.059325	-0.397382
4.2275	-0.602717	1.02211	-0.531109	-0.0491538	-0.40104
4.23	-0.596643	1.02084	-0.537564	-0.0474671	-0.3911
4.2325	-0.583243	1.01367	-0.528419	-0.0331539	-0.38005
4.235	-0.587889	1.01246	-0.534019	-0.0304319	-0.385463
4.2375	-0.578948	1.02043	-0.525636	-0.0323685	-0.371769
4.24	-0.57142	1.01989	-0.5257	-0.023277	-0.362554
4.2425	-0.568618	1.03154	-0.523533	-0.0111152	-0.374956
4.245	-0.582093	1.01733	-0.545776	-0.01643	-0.38048
4.2475	-0.588089	1.01411	-0.554125	-0.0130159	-0.379743
4.25	-0.589578	1.01271	-0.545198	0.0032749	-0.391273
4.2525	-0.591032	1.00516	-0.549028	0.0114451	-0.386507
4.255	-0.585138	0.997789	-0.547047	0.011402	-0.397529
4.2575	-0.594276	1.00729	-0.553664	0.00333928	-0.404359
4.26	-0.584964	1.00327	-0.552313	0.00344903	-0.40513
4.2625	-0.596581	0.9995	-0.536017	0.00182173	-0.396854
4.265	-0.585164	1.00247	-0.538086	0.00714732	-0.395866
4.2675	-0.585546	1.01035	-0.537721	0.0126371	-0.385141
4.27	-0.591254	1.01383	-0.537877	0.026476	-0.389165
4.2725	-0.589119	1.00888	-0.535482	0.0258404	-0.391739
4.275	-0.589212	1.00768	-0.530505	0.0187665	-0.384399
4.2775	-0.573368	1.02233	-0.532658	0.0110463	-0.381893
4.28	-0.588566	1.03175	-0.534865	0.0154148	-0.387818
4.2825	-0.595661	1.03254	-0.546055	0.0159799	-0.390329
4.285	-0.589353	1.03546	-0.540068	0.0195457	-0.386362
4.2875	-0.596861	1.03075	-0.541909	0.0214859	-0.385785
4.29	-0.592221	1.03757	-0.534196	0.0184408	-0.394327
4.2925	-0.59946	1.03673	-0.53467	0.0192303	-0.397905
4.295	-0.607223	1.02581	-0.537759	0.0288789	-0.394322
4.2975	-0.608834	1.02104	-0.534943	0.0205218	-0.400563
4.3	-0.616357	1.02327	-0.529624	0.0360284	-0.397405
4.3025	-0.611958	1.01607	-0.53577	0.0346384	-0.386583
4.305	-0.625352	1.01232	-0.540312	0.0396476	-0.387985
4.3075	-0.627557	1.00085	-0.538964	0.0326316	-0.386644
4.31	-0.632357	1.00748	-0.546679	0.0497523	-0.385847
4.3125	-0.640119	1.00609	-0.548284	0.0531413	-0.387932
4.315	-0.639062	1.00755	-0.553643	0.0603993	-0.3931
4.3175	-0.632722	1.0091	-0.548793	0.06638	-0.392023
4.32	-0.642831	1.01827	-0.555364	0.0626612	-0.383772
4.3225	-0.650822	1.01014	-0.550046	0.0587069	-0.388428
4.325	-0.645519	1.01303	-0.553281	0.0606357	-0.384901
4.3275	-0.657106	0.999341	-0.541906	0.0443832	-0.394889
4.33	-0.65657	0.994407	-0.542905	0.0363356	-0.385647
4.3325	-0.661035	1.00315	-0.546974	0.0310736	-0.380035
4.335	-0.672662	1.01689	-0.541794	0.0341959	-0.380107
4.3375	-0.665072	1.00726	-0.536527	0.0476424	-0.38858
4.34	-0.674976	1.00916	-0.53748	0.0456649	-0.386038
4.3425	-0.681841	1.01498	-0.528653	0.0514845	-0.375814
4.345	-0.672604	1.01675	-0.525445	0.0559666	-0.385619
4.3475	-0.669016	1.01232	-0.523906	0.0529976	-0.388437
4.35	-0.681851	1.00888	-0.534145	0.0533751	-0.390741
4.3525	-0.679161	0.998632	-0.541144	0.0584273	-0.392753
4.355	-0.674543	1.001	-0.543399	0.0584381	-0.402543
4.3575	-0.669509	1.00966	-0.554699	0.0598646	-0.401386
4.36	-0.673636	1.01663	-0.541898	0.0595986	-0.40505
4.3625	-0.675069	1.02083	-0.540369	0.0586412	-0.405116
4.365	-0.681342	1.00547	-0.539816	0.0634999	-0.402347
4.3675	-0.670159	1.01643	-0.534652	0.0718616	-0.407947
4.37	-0.661405	1.01847	-0.537376	0.0760356	-0.408367
4.3725	-0.657466	1.02077	-0.526563	0.0780883	-0.412797
4.375	-0.653814	1.01746	-0.53354	0.0652095	-0.402972
4.3775	-0.665325	1.01656	-0.543386	0.0815792	-0.410777
4.38	-0.657146	1.00986	-0.537553	0.0794451	-0.41893
4.3825	-0.652171	1.01015	-0.534735	0.0857145	-0.418734
4.385	-0.647907	1.00892	-0.528724	0.0847987	-0.42278
4.3875	-0.651997	1.01475	-0.537338	0.0854124	-0.422957
4.39	-0.652391	1.02594	-0.547102	0.0832973	-0.420429
4.3925	-0.655422	1.02233	-0.54992	0.0814451	-0.427331
4.395	-0.669496	1.02598	-0.554854	0.0770874	-0.429072
4.3975	-0.66979	1.02939	-0.559097	0.0761084	-0.426192
4.4	-0.671046	1.03619	-0.562962	0.0816296	-0.431664
4.4025	-0.667964	1.03336	-0.554957	0.0755866	-0.430913
4.405	-0.662807	1.03489	-0.550756	0.0705665	-0.444262
4.4075	-0.651395	1.0411	-0.55655	0.0722373	-0.438459
4.41	-0.66916	1.03639	-0.567457	0.0724397	-0.440426
4.4125	-0.674859	1.03235	-0.567339	0.0706531	-0.436999
4.415	-0.667033	1.02895	-0.572415	0.0632858	-0.444157
4.4175	-0.668585	1.0212	-0.568636	0.0642669	-0.445318
4.42	-0.671123	1.00767	-0.567091	0.073063	-0.45396
4.4225	-0.667245	1.00996	-0.572209	0.0750788	-0.453248
4.425	-0.666902	0.994174	-0.564505	0.0807629	-0.46114
4.4275	-0.66682	0.995044	-0.561415	0.094869	-0.456907
4.43	-0.665868	0.989615	-0.564127	0.0890942	-0.458586
4.4325	-0.652062	0.99198	-0.587574	0.0722993	-0.459384
4.435	-0.643403	0.981745	-0.592181	0.0752717	-0.456172
4.4375	-0.652222	0.985645	-0.60318	0.0742044	-0.458982
4.44	-0.657181	0.989309	-0.603831	0.0615022	-0.444794
4.4425	-0.666676	0.98003	-0.612194	0.0690889	-0.445918
4.445	-0.66821	0.9771	-0.600471	0.0649157	-0.442068
4.4475	-0.669981	0.977032	-0.60077	0.068483	-0.446287
4.45	-0.674359	0.976308	-0.602438	0.0672203	-0.44715
4.4525	-0.671436	0.977956	-0.58859	0.0610441	-0.43826
4.455	-0.681091	0.974152	-0.592291	0.0559475	-0.437402
4.4575	-0.676167	0.973606	-0.602036	0.050472	-0.437973
4.46	-0.670186	0.9865	-0.606848	0.0462671	-0.43796
4.4625	-0.664212	0.983512	-0.607996	0.0547759	-0.448633
4.465	-0.663799	0.965087	-0.605433	0.0583668	-0.447418
4.4675	-0.652462	0.957829	-0.60364	0.0526336	-0.44442
4.47	-0.655024	0.954643	-0.61039	0.0567123	-0.438944
4.4725	-0.656374	0.952227	-0.613518	0.0619735	-0.433459
4.475	-0.649328	0.964705	-0.619259	0.0661195	-0.436254
4.4775	-0.644083	0.958763	-0.615472	0.0660987	-0.431633
4.48	-0.651063	0.957495	-0.631963	0.0717976	-0.439535
4.4825	-0.648696	0.94858	-0.632459	0.0719477	-0.448213
4.485	-0.654921	0.947637	-0.628519	0.0735469	-0.454402
4.4875	-0.667744	0.942506	-0.636049	0.0813015	-0.458777
4.49	-0.67294	0.950908	-0.643908	0.0685383	-0.455819
4.4925	-0.671578	0.942712	-0.644751	0.0686634	-0.442489
4.495	-0.652085	0.954749	-0.63993	0.0720111	-0.446018
4.4975	-0.646008	0.952331	-0.636666	0.0714409	-0.448288
4.5	-0.656012	0.959922	-0.633635	0.0630941	-0.435746
4.5025	-0.666299	0.958277	-0.643265	0.0626631	-0.437668
4.505	-0.668841	0.967057	-0.6309	0.0658452	-0.431739
4.5075	-0.682481	0.962978	-0.637126	0.0735307	-0.436417
4.51	-0.687904	0.959654	-0.638487	0.0822213	-0.437897
4.5125	-0.703035	0.957311	-0.647157	0.0707892	-0.439898
4.515	-0.703159	0.960938	-0.647265	0.0731664	-0.450853
4.5175	-0.698042	0.966847	-0.651169	0.0774331	-0.452175
4.52	-0.696349	0.962013	-0.651203	0.0804045	-0.447963
4.5225	-0.705327	0.959254	-0.664856	0.0833246	-0.433976
4.525	-0.701933	0.95934	-0.667672	0.0999831	-0.42185
4.5275	-0.70953	0.963815	-0.671198	0.109423	-0.409999
4.53	-0.707459	0.962065	-0.687898	0.110765	-0.413267
4.5325	-0.703361	0.959805	-0.691353	0.112409	-0.418412
4.535	-0.711786	0.968845	-0.695896	0.121351	-0.420159
4.5375	-0.718987	0.969976	-0.691183	0.123197	-0.412403
4.54	-0.721636	0.977503	-0.683232	0.13338	-0.419607
4.5425	-0.725422	0.971838	-0.678326	0.12139	-0.410653
4.545	-0.72977	0.958704	-0.67891	0.114204	-0.40644
4.5475	-0.731712	0.958719	-0.687333	0.107784	-0.408948
4.55	-0.729231	0.955907	-0.67808	0.103241	-0.407634
4.5525	-0.731123	0.955933	-0.686923	0.0987508	-0.408944
4.555	-0.728367	0.950405	-0.680158	0.0977017	-0.414036
4.5575	-0.732462	0.959689	-0.685113	0.0920227	-0.416519
4.56	-0.733121	0.961147	-0.688562	0.0951814	-0.420186
4.5625	-0.727687	0.957398	-0.69543	0.0953297	-0.410809
4.565	-0.729278	0.949416	-0.714115	0.0974328	-0.401601
4.5675	-0.725345	0.953619	-0.714153	0.094131	-0.401603
4.57	-0.735827	0.960615	-0.715297	0.0970459	-0.399173
4.5725	-0.736071	0.959869	-0.716047	0.108223	-0.396866
4.575	-0.734076	0.971195	-0.715926	0.0994697	-0.408123
4.5775	-0.732855	0.960607	-0.72373	0.105288	-0.403076
4.58	-0.732861	0.951562	-0.733189	0.113502	-0.41088
4.5825	-0.733641	0.954497	-0.747451	0.11754	-0.393931
4.585	-0.730896	0.958479	-0.754327	0.116693	-0.391006
4.5875	-0.735713	0.956016	-0.752674	0.105931	-0.389482
4.59	-0.732187	0.968653	-0.756772	0.105492	-0.39159
4.5925	-0.729822	0.971104	-0.762276	0.105575	-0.393371
4.595	-0.716246	0.972659	-0.759851	0.093688	-0.39618
4.5975	-0.717832	0.97919	-0.768648	0.102266	-0.404404
4.6	-0.712522	0.985377	-0.775918	0.102113	-0.404736
4.6025	-0.72421	0.98246	-0.779198	0.100568	-0.409289
4.605	-0.73571	0.99719	-0.785165	0.0923653	-0.411368
4.6075	-0.736405	0.988456	-0.791321	0.103526	-0.407633
4.61	-0.732308	0.989014	-0.794948	0.103174	-0.402346
4.6125	-0.738796	0.985447	-0.788622	0.112995	-0.412943
4.615	-0.74745	0.984398	-0.799268	0.120513	-0.402091
4.6175	-0.745878	0.977944	-0.793561	0.116066	-0.411223
4.62	-0.744913	0.978959	-0.797227	0.10896	-0.419018
4.6225	-0.741902	0.984044	-0.807425	0.110961	-0.410723
4.625	-0.742554	0.98621	-0.80888	0.118329	-0.410107
4.6275	-0.738074	0.989228	-0.806478	0.128965	-0.41231
4.63	-0.733361	0.997201	-0.803074	0.145535	-0.407109
4.6325	-0.734664	1.01826	-0.817259	0.144672	-0.398364
4.635	-0.737073	1.01663	-0.802197	0.13809	-0.40157
4.6375	-0.726858	1.01152	-0.791947	0.142544	-0.398923
4.64	-0.728281	1.01736	-0.79665	0.139047	-0.404637
4.6425	-0.736195	1.02491	-0.796401	0.137732	-0.396498
4.645	-0.740223	1.03868	-0.799376	0.135096	-0.386576
4.6475	-0.737885	1.04134	-0.798306	0.141275	-0.384421
4.65	-0.740225	1.037	-0.808514	0.137931	-0.387629
4.6525	-0.73759	1.04489	-0.804913	0.143211	-0.392934
4.655	-0.736037	1.04618	-0.805122	0.145002	-0.392934
4.6575	-0.743051	1.05045	-0.79791	0.152127	-0.396012
4.66	-0.748483	1.05272	-0.795291	0.158455	-0.398751
4.6625	-0.746406	1.04599	-0.795478	0.157127	-0.406912
4.665	-0.74773	1.04967	-0.795059	0.17422	-0.405407
4.6675	-0.751615	1.05363	-0.791689	0.182898	-0.400142
4.67	-0.753317	1.05162	-0.777136	0.188387	-0.396411
4.6725	-0.739712	1.05387	-0.776797	0.190264	-0.401858
4.675	-0.733853	1.04251	-0.77261	0.179036	-0.395501
4.6775	-0.739064	1.04241	-0.779134	0.178693	-0.390133
4.68	-0.739365	1.04243	-0.778671	0.173249	-0.378722
4.6825	-0.733765	1.03851	-0.765437	0.175613	-0.373837
4.685	-0.738005	1.03813	-0.776753	0.168469	-0.368807
4.6875	-0.735018	1.05876	-0.765778	0.174844	-0.367947
4.69	-0.739448	1.06858	-0.767366	0.175831	-0.362656
4.6925	-0.738015	1.06965	-0.765099	0.173166	-0.359228
4.695	-0.752902	1.06316	-0.757928	0.181525	-0.348565
4.6975	-0.754917	1.05936	-0.755187	0.173601	-0.355861
4.7	-0.756458	1.04862	-0.758805	0.171455	-0.358794
4.7025	-0.755161	1.04749	-0.759481	0.169488	-0.364306
4.705	-0.777733	1.03594	-0.753621	0.166539	-0.373705
4.7075	-0.775707	1.01783	-0.741159	0.165107	-0.37143
4.71	-0.76962	0.999659	-0.75138	0.157724	-0.376147
4.7125	-0.773339	0.997585	-0.755184	0.157086	-0.379304
4.715	-0.7621	1.0023	-0.754803	0.156592	-0.370792
4.7175	-0.764514	1.00011	-0.76033	0.139343	-0.382266
4.72	-0.754717	1.00339	-0.759954	0.130671	-0.380993
4.7225	-0.746299	1.00446	-0.76479	0.129766	-0.384576
4.725	-0.749479	1.00899	-0.781269	0.140529	-0.388726
4.7275	-0.747386	1.00696	-0.781918	0.137684	-0.386513
4.73	-0.747416	1.01429	-0.778278	0.147051	-0.387114
4.7325	-0.754494	1.0169	-0.775521	0.127783	-0.382827
4.735	-0.758341	1.0222	-0.762015	0.127866	-0.387808
4.7375	-0.757938	1.02758	-0.75683	0.137251	-0.387221
4.74	-0.770412	1.03371	-0.765607	0.135154	-0.395067
4.7425	-0.777423	1.02609	-0.760381	0.123037	-0.392278
4.745	-0.772767	1.03027	-0.774577	0.117574	-0.396644
4.7475	-0.773101	1.01719	-0.771798	0.115759	-0.406228
4.75	-0.77112	1.01967	-0.762836	0.102446	-0.411721
4.7525	-0.785011	1.02378	-0.758674	0.102801	-0.405635
4.755	-0.798187	1.02678	-0.768165	0.117106	-0.400537
4.7575	-0.791396	1.02987	-0.768519	0.115736	-0.386688
4.76	-0.786445	1.0253	-0.750944	0.121079	-0.380892
4.7625	-0.790107	1.03048	-0.751847	0.125904	-0.363092
4.765	-0.78488	1.03028	-0.743572	0.122596	-0.365264
4.7675	-0.795883	1.03981	-0.743351	0.119505	-0.354154
4.77	-0.791924	1.03321	-0.738294	0.119835	-0.350317
4.7725	-0.793595	1.0257	-0.745194	0.115336	-0.35451
4.775	-0.777	1.01629	-0.744294	0.101052	-0.359538
4.7775	-0.780662	1.01089	-0.737015	0.101626	-0.362281
4.78	-0.780375	1.01229	-0.740122	0.0962405	-0.354276
4.7825	-0.785488	1.01327	-0.739915	0.0931872	-0.365023
4.785	-0.787404	1.00906	-0.73293	0.0810808	-0.376372
4.7875	-0.776533	0.996318	-0.742799	0.0762316	-0.371977
4.79	-0.762523	1.00615	-0.742172	0.0775267	-0.360065
4.7925	-0.764348	1.00824	-0.739643	0.0723332	-0.354709
4.795	-0.761271	0.998089	-0.744705	0.0734809	-0.35283
4.7975	-0.757004	0.997292	-0.740025	0.0753864	-0.338842
4.8	-0.759607	1.00116	-0.741353	0.0672115	-0.344728
4.8025	-0.751709	0.995521	-0.753402	0.0650284	-0.345533
4.805	-0.75242	0.991209	-0.75707	0.0627159	-0.336581
4.8075	-0.754586	0.99677	-0.765723	0.0482206	-0.325329
4.81	-0.762596	1.00581	-0.763098	0.0445623	-0.321063
4.8125	-0.767691	1.01878	-0.760791	0.0474018	-0.312638
4.815	-0.776673	1.01346	-0.749935	0.0559223	-0.315668
4.8175	-0.775452	1.01202	-0.755292	0.0501251	-0.305787
4.82	-0.777807	1.02141	-0.755052	0.049099	-0.306399
4.8225	-0.77357	1.02406	-0.746632	0.0497717	-0.3004
4.825	-0.775541	1.02661	-0.743226	0.0466523	-0.297859
4.8275	-0.777985	1.0492	-0.734867	0.044339	-0.288706
4.83	-0.785361	1.04609	-0.738154	0.0309127	-0.289821
4.8325	-0.796019	1.0478	-0.734064	0.0357959	-0.282039
4.835	-0.792453	1.0501	-0.722257	0.037523	-0.284281
4.8375	-0.783702	1.04735	-0.733621	0.0294337	-0.287587
4.84	-0.781021	1.0517	-0.730328	0.0344303	-0.272244
4.8425	-0.775286	1.0547	-0.734489	0.0326297	-0.273911
4.845	-0.768704	1.04522	-0.726444	0.0505443	-0.266892
4.8475	-0.761606	1.04297	-0.727762	0.0359251	-0.257943
4.85	-0.763402	1.02195	-0.728253	0.0354555	-0.25779
4.8525	-0.761134	1.0239	-0.738506	0.0254957	-0.265416
4.855	-0.765965	1.03167	-0.74378	0.0330721	-0.267106
4.8575	-0.756218	1.03906	-0.750512	0.0415311	-0.272361
4.86	-0.754378	1.02496	-0.755946	0.0342124	-0.27162
4.8625	-0.769191	1.02076	-0.763436	0.0271387	-0.270389
4.865	-0.772528	1.00868	-0.757997	0.0175073	-0.263181
4.8675	-0.780087	1.01552	-0.748496	0.00882851	-0.262928
4.87	-0.781956	1.01357	-0.751059	0.00669694	-0.247573
4.8725	-0.778189	1.00413	-0.745476	-0.000157371	-0.257216
4.875	-0.777373	1.005	-0.753091	0.00048372	-0.263666
4.8775	-0.777814	1.00133	-0.746331	-0.013964	-0.263471
4.88	-0.766655	0.995242	-0.744391	-0.00479684	-0.258631
4.8825	-0.76799	0.998065	-0.733079	-0.00887995	-0.265066
4.885	-0.764324	0.994139	-0.748852	-0.00214786	-0.254871
4.8875	-0.774077	1.00102	-0.737092	-0.00759786	-0.257892
4.89	-0.7694	0.995104	-0.732897	-0.000755281	-0.247121
4.8925	-0.769956	0.992443	-0.731795	0.010304	-0.239254
4.895	-0.765851	0.989238	-0.719484	0.0138931	-0.237337
4.8975	-0.766387	0.992738	-0.709921	0.00293595	-0.241629
4.9	-0.76529	0.993491	-0.71344	-0.0013254	-0.234886
4.9025	-0.775566	0.987839	-0.70903	0.00129596	-0.224442
4.905	-0.769336	0.989398	-0.705295	-0.000160434	-0.211393
4.9075	-0.775418	0.989588	-0.703252	0.00284879	-0.216876
4.91	-0.784937	0.978416	-0.710871	0.0141065	-0.217678
4.9125	-0.786548	0.978571	-0.716171	0.00226383	-0.215001
4.915	-0.790288	0.991391	-0.714939	0.000804667	-0.217544
4.9175	-0.78579	0.988294	-0.71681	0.0045317	-0.219657
4.92	-0.781275	0.978642	-0.714196	0.00595192	-0.206181
4.9225	-0.771531	0.9863	-0.711437	0.0012028	-0.213016
4.925	-0.764079	0.991415	-0.713286	0.00857027	-0.215946
4.9275	-0.769695	0.994552	-0.714129	-0.00443201	-0.212663
4.93	-0.763554	0.985169	-0.719587	0.00415323	-0.202528
4.9325	-0.758289	0.978354	-0.71915	0.00114612	-0.194544
4.935	-0.772364	0.965224	-0.72175	0.00372519	-0.198899
4.9375	-0.774256	0.972726	-0.721179	0.0162049	-0.185966
4.94	-0.766617	0.959071	-0.725279	0.00567615	-0.18452
4.9425	-0.77141	0.959526	-0.721409	0.0246159	-0.184577
4.945	-0.776863	0.967126	-0.729533	0.0193676	-0.181673
4.9475	-0.769191	0.975883	-0.724247	0.0211533	-0.191946
4.95	-0.772332	0.979801	-0.72278	0.01303	-0.191138
4.9525	-0.762069	0.975274	-0.731688	0.0199938	-0.183699
4.955	-0.770462	0.97211	-0.728082	0.0234966	-0.184692
4.9575	-0.764071	0.975439	-0.713373	0.0138913	-0.176508
4.96	-0.764989	0.987671	-0.705795	0.0144312	-0.18023
4.9625	-0.765359	0.98517	-0.705366	0.0212234	-0.169153
4.965	-0.758138	0.978418	-0.69896	0.0266006	-0.161912
4.9675	-0.760804	0.98992	-0.703685	0.0340561	-0.147878
4.97	-0.771692	0.998482	-0.710663	0.0314962	-0.150761
4.9725	-0.772516	1.00598	-0.705666	0.0247632	-0.152919
4.975	-0.779056	0.999866	-0.711588	0.0145539	-0.163133
4.9775	-0.775849	0.996587	-0.709403	0.0248701	-0.151227
4.98	-0.782656	0.999568	-0.696046	0.0330231	-0.146569
4.9825	-0.781861	0.990548	-0.694855	0.0288053	-0.152633
4.985	-0.790196	0.99203	-0.705246	0.0280365	-0.142842
4.9875	-0.789118	0.982379	-0.705025	0.0238894	-0.13774
4.99	-0.793109	0.975648	-0.691838	0.0223308	-0.138795
4.9925	-0.78629	0.972211	-0.688843	0.0258064	-0.134069
[truncated: 22,002 more rows]

## Sheet: AlignmentTimes
Distribution of alignment times calculated from Brownian motion simulations.
Time	Density
9.84716	0.0255708
29.5415	0.00674814
49.2358	0.00459016
68.9301	0.00352386
88.6244	0.00251342
108.319	0.00215798
128.013	0.00147251
147.707	0.00114754
167.402	0.000802262
187.096	0.000538227
206.79	0.000370665
226.485	0.000299579
246.179	0.000248803
265.873	0.000192949
285.568	0.000167561
305.262	0.000182794
324.956	6.60089e-05
344.65	3.55433e-05
364.345	3.04657e-05
384.039	2.5388e-05
403.733	2.03104e-05
423.428	1.52328e-05
443.122	3.04657e-05
462.816	1.01552e-05
482.511	0
502.205	0
521.899	5.07761e-06
541.594	0
561.288	1.01552e-05

## Sheet: TimeDifferences
Distribution of the difference between the spindle alignment and exit times for a bub2∆ mutant prior to spindle alignment, calculated from MaBoSS simulation of model 6 and Brownian motion simulations of spindle alignment.
Time	Density
-1000	0
-997.998	0
-995.996	0
-993.994	0
-991.992	0
-989.99	0
-987.988	0
-985.986	0
-983.984	0
-981.982	0
-979.98	0
-977.978	0
-975.976	0
-973.974	0
-971.972	0
-969.97	0
-967.968	0
-965.966	0
-963.964	0
-961.962	0
-959.96	0
-957.958	0
-955.956	0
-953.954	0
-951.952	0
-949.95	0
-947.948	0
-945.946	0
-943.944	0
-941.942	0
-939.94	0
-937.938	0
-935.936	0
-933.934	0
-931.932	0
-929.93	0
-927.928	0
-925.926	0
-923.924	0
-921.922	0
-919.92	0
-917.918	0
-915.916	0
-913.914	0
-911.912	0
-909.91	0
-907.908	0
-905.906	0
-903.904	0
-901.902	0
-899.9	0
-897.898	0
-895.896	0
-893.894	0
-891.892	0
-889.89	0
-887.888	0
-885.886	0
-883.884	0
-881.882	0
-879.88	0
-877.878	0
-875.876	0
-873.874	0
-871.872	0
-869.87	0
-867.868	0
-865.866	0
-863.864	0
-861.862	0
-859.86	0
-857.858	0
-855.856	0
-853.854	0
-851.852	0
-849.85	0
-847.848	0
-845.846	0
-843.844	0
-841.842	0
-839.84	0
-837.838	0
-835.836	0
-833.834	0
-831.832	0
-829.83	0
-827.828	0
-825.826	0
-823.824	0
-821.822	0
-819.82	0
-817.818	0
-815.816	0
-813.814	0
-811.812	0
-809.81	0
-807.808	0
-805.806	0
-803.804	0
-801.802	0
-799.8	0
-797.798	0
-795.796	0
-793.794	0
-791.792	0
-789.79	0
-787.788	0
-785.786	0
-783.784	0
-781.782	0
-779.78	0
-777.778	0
-775.776	0
-773.774	0
-771.772	0
-769.77	0
-767.768	0
-765.766	0
-763.764	0
-761.762	0
-759.76	0
-757.758	0
-755.756	0
-753.754	0
-751.752	0
-749.75	0
-747.748	0
-745.746	0
-743.744	0
-741.742	0
-739.74	0
-737.738	0
-735.736	0
-733.734	0
-731.732	0
-729.73	0
-727.728	0
-725.726	0
-723.724	0
-721.722	0
-719.72	0
-717.718	0
-715.716	0
-713.714	0
-711.712	0
-709.71	0
-707.708	0
-705.706	0
-703.704	0
-701.702	0
-699.7	0
-697.698	0
-695.696	0
-693.694	0
-691.692	0
-689.69	0
-687.688	0
-685.686	0
-683.684	0
-681.682	0
-679.68	0
-677.678	0
-675.676	0
-673.674	0
-671.672	0
-669.67	0
-667.668	0
-665.666	0
-663.664	0
-661.662	0
-659.66	0
-657.658	0
-655.656	0
-653.654	0
-651.652	0
-649.65	0
-647.648	0
-645.646	0
-643.644	0
-641.642	0
-639.64	0
-637.638	0
-635.636	0
-633.634	0
-631.632	0
-629.63	0
-627.628	0
-625.626	0
-623.624	0
-621.622	0
-619.62	0
-617.618	0
-615.616	0
-613.614	0
-611.612	0
-609.61	0
-607.608	0
-605.606	0
-603.604	0
-601.602	0
-599.6	0
-597.598	0
-595.596	0
-593.594	0
-591.592	0
-589.59	0
-587.588	0
-585.586	0
-583.584	0
-581.582	0
-579.58	0
-577.578	0
-575.576	0
-573.574	0
-571.572	0
-569.57	0
-567.568	4.34128e-09
-565.566	1.70084e-09
-563.564	2.65595e-09
-561.562	9.73274e-10
-559.56	8.59251e-09
-557.558	1.89101e-07
-555.556	1.12135e-06
-553.554	3.7012e-06
-551.552	7.9803e-06
-549.55	1.23297e-05
-547.548	1.49974e-05
-545.546	1.55518e-05
-543.544	1.44379e-05
-541.542	1.22778e-05
-539.54	9.70198e-06
-537.538	7.25132e-06
-535.536	5.15085e-06
-533.534	3.43895e-06
-531.532	2.11129e-06
-529.53	1.14061e-06
-527.528	5.01522e-07
-525.526	1.56912e-07
-523.524	6.76096e-08
-521.522	1.95034e-07
-519.52	4.96249e-07
-517.518	9.34183e-07
-515.516	1.47032e-06
-513.514	2.06506e-06
-511.512	2.67938e-06
-509.51	3.27407e-06
-507.508	3.81009e-06
-505.506	4.24947e-06
-503.504	4.55799e-06
-501.502	4.71014e-06
-499.499	4.69403e-06
-497.497	4.51285e-06
-495.495	4.18275e-06
-493.493	3.72911e-06
-491.491	3.18297e-06
-489.489	2.57826e-06
-487.487	1.94999e-06
-485.485	1.33285e-06
-483.483	7.59105e-07
-481.481	2.55387e-07
-479.479	-1.59998e-07
-477.477	-4.77613e-07
-475.475	-6.95364e-07
-473.473	-8.16259e-07
-471.471	-8.46352e-07
-469.469	-7.93195e-07
-467.467	-6.64797e-07
-465.465	-4.68541e-07
-463.463	-2.09209e-07
-461.461	1.13817e-07
-459.459	5.08684e-07
-457.457	9.91169e-07
-455.455	1.58317e-06
-453.453	2.31075e-06
-451.451	3.20236e-06
-449.449	4.28756e-06
-447.447	5.59554e-06
-445.445	7.15173e-06
-443.443	8.97021e-06
-441.441	1.10434e-05
-439.439	1.33354e-05
-437.437	1.57829e-05
-435.435	1.8301e-05
-433.433	2.0791e-05
-431.431	2.31459e-05
-429.429	2.52554e-05
-427.427	2.70095e-05
-425.425	2.8306e-05
-423.423	2.9065e-05
-421.421	2.92462e-05
-419.419	2.88587e-05
-417.417	2.79577e-05
-415.415	2.66331e-05
-413.413	2.49972e-05
-411.411	2.31746e-05
-409.409	2.1295e-05
-407.407	1.94884e-05
-405.405	1.78773e-05
-403.403	1.65636e-05
-401.401	1.56147e-05
-399.399	1.50567e-05
-397.397	1.48794e-05
-395.395	1.50453e-05
-393.393	1.55002e-05
-391.391	1.61807e-05
-389.389	1.70197e-05
-387.387	1.79499e-05
-385.385	1.89074e-05
-383.383	1.98381e-05
-381.381	2.07037e-05
-379.379	2.1483e-05
-377.377	2.21705e-05
-375.375	2.2771e-05
-373.373	2.32964e-05
-371.371	2.37616e-05
-369.369	2.41833e-05
-367.367	2.45781e-05
-365.365	2.49622e-05
-363.363	2.53491e-05
-361.361	2.57497e-05
-359.359	2.61708e-05
-357.357	2.66167e-05
-355.355	2.70893e-05
-353.353	2.75894e-05
-351.351	2.81174e-05
-349.349	2.86731e-05
-347.347	2.92559e-05
-345.345	2.98641e-05
-343.343	3.04938e-05
-341.341	3.11376e-05
-339.339	3.17853e-05
-337.337	3.24237e-05
-335.335	3.3038e-05
-333.333	3.36123e-05
-331.331	3.41304e-05
-329.329	3.45772e-05
-327.327	3.49439e-05
-325.325	3.52409e-05
-323.323	3.55149e-05
-321.321	3.58607e-05
-319.319	3.642e-05
-317.317	3.7371e-05
-315.315	3.89164e-05
-313.313	4.12724e-05
-311.311	4.46613e-05
-309.309	4.93026e-05
-307.307	5.53925e-05
-305.305	6.30622e-05
-303.303	7.23254e-05
-301.301	8.30488e-05
-299.299	9.49616e-05
-297.297	0.000107689
-295.295	0.000120788
-293.293	0.000133778
-291.291	0.000146165
-289.289	0.000157455
-287.287	0.00016719
-285.285	0.000175005
-283.283	0.000180692
-281.281	0.000184234
-279.279	0.000185782
-277.277	0.000185611
-275.275	0.000184077
-273.273	0.000181577
-271.271	0.000178525
-269.269	0.000175337
-267.267	0.000172405
-265.265	0.00017006
-263.263	0.000168539
-261.261	0.000167966
-259.259	0.000168375
-257.257	0.000169729
-255.255	0.000171949
-253.253	0.000174935
-251.251	0.000178579
-249.249	0.000182769
-247.247	0.000187396
-245.245	0.000192364
-243.243	0.00019759
-241.241	0.000203008
-239.239	0.000208566
-237.237	0.000214222
-235.235	0.000219941
-233.233	0.00022569
-231.231	0.000231437
-229.229	0.000237152
-227.227	0.000242808
-225.225	0.000248385
-223.223	0.000253871
-221.221	0.000259263
-219.219	0.000264566
-217.217	0.00026979
-215.215	0.000274946
-213.213	0.000280049
-211.211	0.000285114
-209.209	0.000290159
-207.207	0.000295212
-205.205	0.000300317
-203.203	0.000305542
-201.201	0.000310978
-199.199	0.000316731
-197.197	0.000322923
-195.195	0.000329678
-193.193	0.000337128
-191.191	0.0003454
-189.189	0.000354619
-187.187	0.000364892
-185.185	0.000376295
-183.183	0.000388865
-181.181	0.000402606
-179.179	0.000417489
-177.177	0.000433473
-175.175	0.000450502
-173.173	0.000468518
-171.171	0.000487463
-169.169	0.000507285
-167.167	0.000527949
-165.165	0.000549448
-163.163	0.000571812
-161.161	0.000595103
-159.159	0.000619405
-157.157	0.000644819
-155.155	0.000671453
-153.153	0.000699417
-151.151	0.000728816
-149.149	0.000759726
-147.147	0.000792159
-145.145	0.000826016
-143.143	0.00086108
-141.141	0.000897025
-139.139	0.000933451
-137.137	0.000969909
-135.135	0.00100593
-133.133	0.00104102
-131.131	0.00107474
-129.129	0.00110673
-127.127	0.00113681
-125.125	0.00116515
-123.123	0.00119226
-121.121	0.0012189
-119.119	0.00124607
-117.117	0.00127487
-115.115	0.00130647
-113.113	0.00134204
-111.111	0.00138271
-109.109	0.00142941
-107.107	0.00148264
-105.105	0.0015423
-103.103	0.00160768
-101.101	0.00167754
-99.0991	0.00175033
-97.0971	0.00182425
-95.0951	0.00189744
-93.0931	0.001968
-91.0911	0.00203414
-89.0891	0.00209434
-87.0871	0.00214772
-85.0851	0.00219418
-83.0831	0.00223445
-81.0811	0.00226989
-79.0791	0.00230226
-77.0771	0.00233358
-75.0751	0.00236599
-73.0731	0.00240164
-71.0711	0.00244261
-69.0691	0.00249075
-67.0671	0.00254746
-65.0651	0.00261354
-63.0631	0.00268928
-61.0611	0.00277453
-59.0591	0.00286888
-57.0571	0.00297177
-55.0551	0.00308255
-53.0531	0.00320054
-51.0511	0.00332494
-49.049	0.00345471
-47.047	0.00358835
-45.045	0.00372386
-43.043	0.00385876
-41.041	0.00399021
-39.039	0.00411515
-37.037	0.00423042
-35.035	0.00433282
-33.033	0.0044194
-31.031	0.00448831
-29.029	0.00454022
-27.027	0.00457997
-25.025	0.00461715
-23.023	0.0046655
-21.021	0.00474176
-19.019	0.00486456
-17.017	0.00505349
-15.015	0.00532856
-13.013	0.00570996
-11.011	0.00621791
-9.00901	0.0068727
-7.00701	0.0076946
-5.00501	0.00870388
-3.003	0.00992085
-1.001	0.0113658
1.001	0.0130589
3.003	0.0150128
5.00501	0.0172656
7.00701	0.0198222
9.00901	0.0227122
11.011	0.0259359
13.013	0.0292156
15.015	0.0314391
17.017	0.0305923
19.019	0.0256158
21.021	0.0182932
23.023	0.0113795
25.025	0.00620749
27.027	0.00289228
29.029	0.00114349
31.031	0.000445464
33.033	0.000187299
35.035	7.30285e-05
37.037	2.35331e-05
39.039	3.16251e-06
41.041	2.42198e-06
43.043	3.80867e-06
45.045	4.31214e-06
47.047	3.56804e-06
49.049	9.27542e-08
51.0511	-1.94554e-07
53.0531	9.44921e-08
55.0551	-2.98224e-08
57.0571	5.8845e-09
59.0591	4.11199e-10
61.0611	-9.8446e-10
63.0631	4.83597e-10
65.0651	-1.53807e-10
67.0671	3.07722e-11
69.0691	1.82674e-12
71.0711	-4.9796e-12
73.0731	2.47459e-12
75.0751	-7.93112e-13
77.0771	1.6083e-13
79.0791	7.92168e-15
81.0811	-2.51781e-14
83.0831	1.26605e-14
85.0851	-4.08905e-15
87.0871	8.40129e-16
89.0891	3.32088e-17
91.0911	-1.27257e-16
93.0931	6.47631e-17
95.0951	-2.10785e-17
97.0971	4.38637e-18
99.0991	1.32294e-19
101.101	-6.42927e-19
103.103	3.31233e-19
105.105	-1.08639e-19
107.107	2.28904e-20
109.109	4.83681e-22
111.111	-3.24682e-21
113.113	1.69382e-21
115.115	-5.59837e-22
117.117	1.19399e-22
119.119	1.48286e-24
121.121	-1.63895e-23
123.123	8.66021e-24
125.125	-2.88448e-24
127.127	6.22517e-25
129.129	2.49644e-27
131.131	-8.26949e-26
133.133	4.42707e-26
135.135	-1.48595e-26
137.137	3.24428e-27
139.139	-1.33437e-29
141.141	-4.1705e-28
143.143	2.26272e-28
145.145	-7.65374e-29
147.147	1.69007e-29
149.149	-2.02214e-31
151.151	-2.10227e-30
153.153	1.1563e-30
155.155	-3.9416e-31
157.157	8.80076e-32
159.159	-1.72129e-33
161.161	-1.05918e-32
163.163	5.90792e-33
165.165	-2.02957e-33
167.167	4.5811e-34
169.169	-1.2326e-35
171.171	-5.3337e-35
173.173	3.01802e-35
175.175	-1.04488e-35
177.177	2.38375e-36
179.179	-8.10927e-38
181.181	-2.68443e-37
183.183	1.54147e-37
185.185	-5.37853e-38
187.187	1.23993e-38
189.189	-5.07221e-40
191.191	-1.3503e-39
193.193	7.87168e-40
195.195	-2.76816e-40
197.197	6.44742e-41
199.199	-3.0677e-42
201.201	-6.78824e-42
203.203	4.01904e-42
205.205	-1.42447e-42
207.207	3.35144e-43
209.209	-1.81135e-44
211.211	-3.41051e-44
213.213	2.05162e-44
215.215	-7.32903e-45
217.217	1.74157e-45
219.219	-1.05042e-46
221.221	-1.7124e-46
223.223	1.04711e-46
225.225	-3.77028e-47
227.227	9.04722e-48
229.229	-6.00659e-49
231.231	-8.59219e-49
233.233	5.34327e-49
235.235	-1.93925e-49
237.237	4.69852e-50
239.239	-3.39627e-51
241.241	-4.30826e-51
243.243	2.72608e-51
245.245	-9.97301e-52
247.247	2.4394e-52
249.249	-1.90267e-53
251.251	-2.15866e-53
253.253	1.39055e-53
255.255	-5.12806e-54
257.257	1.26615e-54
259.259	-1.05772e-55
261.261	-1.08078e-55
263.263	7.09168e-56
265.265	-2.63641e-56
267.267	6.57006e-57
269.269	-5.84177e-58
271.271	-5.40685e-58
273.273	3.61598e-58
275.275	-1.35521e-58
277.277	3.40832e-59
279.279	-3.20839e-60
281.281	-2.70263e-60
283.283	1.84339e-60
285.285	-6.96522e-61
287.287	1.76766e-61
289.289	-1.75358e-62
291.291	-1.34972e-62
293.293	9.39545e-63
295.295	-3.57929e-63
297.297	9.16531e-64
299.299	-9.5438e-65
301.301	-6.73438e-65
303.303	4.78773e-65
305.305	-1.83905e-65
307.307	4.75104e-66
309.309	-5.1748e-67
311.311	-3.35678e-67
313.313	2.43921e-67
315.315	-9.44765e-68
317.317	2.46222e-68
319.319	-2.79654e-69
321.321	-1.67146e-69
323.323	1.24244e-69
325.325	-4.85276e-70
327.327	1.27574e-70
329.329	-1.50681e-71
331.331	-8.3136e-72
333.333	6.32717e-72
335.335	-2.49224e-72
337.337	6.60838e-73
339.339	-8.09714e-74
341.341	-4.1302e-74
343.343	3.22141e-74
345.345	-1.27975e-74
347.347	3.4224e-75
349.349	-4.34062e-76
351.351	-2.04932e-76
353.353	1.63978e-76
355.355	-6.57043e-77
357.357	1.77202e-77
359.359	-2.32175e-78
361.361	-1.01547e-78
363.363	8.34496e-79
365.365	-3.37285e-79
367.367	9.17309e-80
369.369	-1.23931e-80
371.371	-5.02383e-81
373.373	4.2467e-81
375.375	-1.73016e-81
377.377	4.75888e-82
379.379	-6.47266e-83
381.381	-2.33125e-83
383.383	2.33399e-83
385.385	-6.8769e-84
387.387	4.76506e-84
389.389	2.29311e-84
391.391	2.90172e-84
393.393	3.56604e-84
395.395	3.81193e-84
397.397	4.59245e-84
399.399	4.60406e-84
401.401	0
403.403	0
405.405	0
407.407	0
409.409	0
411.411	0
413.413	0
415.415	0
417.417	0
419.419	0
421.421	0
423.423	0
425.425	0
427.427	0
429.429	0
431.431	0
433.433	0
435.435	0
437.437	0
439.439	0
441.441	0
443.443	0
445.445	0
447.447	0
449.449	0
451.451	0
453.453	0
455.455	0
457.457	0
459.459	0
461.461	0
463.463	0
465.465	0
467.467	0
469.469	0
471.471	0
473.473	0
475.475	0
477.477	0
479.479	0
481.481	0
483.483	0
485.485	0
487.487	0
489.489	0
491.491	0
493.493	0
495.495	0
497.497	0
499.499	0
501.502	0
503.504	0
505.506	0
507.508	0
509.51	0
511.512	0
513.514	0
515.516	0
517.518	0
519.52	0
521.522	0
523.524	0
525.526	0
527.528	0
529.53	0
531.532	0
533.534	0
535.536	0
537.538	0
539.54	0
541.542	0
543.544	0
545.546	0
547.548	0
549.55	0
551.552	0
553.554	0
555.556	0
557.558	0
559.56	0
561.562	0
563.564	0
565.566	0
567.568	0
569.57	0
571.572	0
573.574	0
575.576	0
577.578	0
579.58	0
581.582	0
583.584	0
585.586	0
587.588	0
589.59	0
591.592	0
593.594	0
595.596	0
597.598	0
599.6	0
601.602	0
603.604	0
605.606	0
607.608	0
609.61	0
611.612	0
613.614	0
615.616	0
617.618	0
619.62	0
621.622	0
623.624	0
625.626	0
627.628	0
629.63	0
631.632	0
633.634	0
635.636	0
637.638	0
639.64	0
641.642	0
643.644	0
645.646	0
647.648	0
649.65	0
651.652	0
653.654	0
655.656	0
657.658	0
659.66	0
661.662	0
663.664	0
665.666	0
667.668	0
669.67	0
671.672	0
673.674	0
675.676	0
677.678	0
679.68	0
681.682	0
683.684	0
685.686	0
687.688	0
689.69	0
691.692	0
693.694	0
695.696	0
697.698	0
699.7	0
701.702	0
703.704	0
705.706	0
707.708	0
709.71	0
711.712	0
713.714	0
715.716	0
717.718	0
719.72	0
721.722	0
723.724	0
725.726	0
727.728	0
729.73	0
731.732	0
733.734	0
735.736	0
737.738	0
739.74	0
741.742	0
743.744	0
745.746	0
747.748	0
749.75	0
751.752	0
753.754	0
755.756	0
757.758	0
759.76	0
761.762	0
763.764	0
765.766	0
767.768	0
769.77	0
771.772	0
773.774	0
775.776	0
777.778	0
779.78	0
781.782	0
783.784	0
785.786	0
787.788	0
789.79	0
791.792	0
793.794	0
795.796	0
797.798	0
799.8	0
801.802	0
803.804	0
805.806	0
807.808	0
809.81	0
811.812	0
813.814	0
815.816	0
817.818	0
819.82	0
821.822	0
823.824	0
825.826	0
827.828	0
829.83	0
831.832	0
833.834	0
835.836	0
837.838	0
839.84	0
841.842	0
843.844	0
845.846	0
847.848	0
849.85	0
851.852	0
853.854	0
855.856	0
857.858	0
859.86	0
861.862	0
863.864	0
865.866	0
867.868	0
869.87	0
871.872	0
873.874	0
875.876	0
877.878	0
879.88	0
881.882	0
883.884	0
885.886	0
887.888	0
889.89	0
891.892	0
893.894	0
895.896	0
897.898	0
899.9	0
901.902	0
903.904	0
905.906	0
907.908	0
909.91	0
911.912	0
913.914	0
915.916	0
917.918	0
919.92	0
921.922	0
923.924	0
925.926	0
927.928	0
929.93	0
931.932	0
933.934	0
935.936	0
937.938	0
939.94	0
941.942	0
943.944	0
945.946	0
947.948	0
949.95	0
951.952	0
953.954	0
955.956	0
957.958	0
959.96	0
961.962	0
963.964	0
965.966	0
967.968	0
969.97	0
971.972	0
973.974	0
975.976	0
977.978	0
979.98	0
981.982	0
983.984	0
985.986	0
987.988	0
989.99	0
991.992	0
993.994	0
995.996	0
997.998	0
1000	0

## Sheet: MutantPhenotypePrediction
Predicted percentage of binucleate cell phenotype after one cell division, calculated from MaBoSS simulation of model 6 and Brownian motion simulations of spindle alignment.
Mutant	Percentage Binucleate Cells
Wild Type	0
spo12∆	0
bub2∆	0.466827
bub2∆ spo12∆	0.437997
kin4∆	0.250741
kin4∆ spo12∆	0
CDC15-7A	0.484724
CDC15-7A spo12∆	0.459106
LTE1-8N	0.444491
LTE1-8N spo12∆	0.401615
LTE1-8N kin4∆	0.445698
LTE1-8N kin4∆ spo12∆	0.402246
CDC15-7A MOB1-2A	0.493539
