# Supplementary material for: Unifying the mechanism of mitotic exit control in a spatiotemporal logical model
Source: PLoS Biol. 2020 Nov 12;18(11):e3000917. doi: 10.1371/journal.pbio.3000917 (PMC7685450; doi:10.1371/journal.pbio.3000917)
Supplement: S10 File — “Strain” refers to the strain of yeast being imaged (E438 is a wild-type control), “View” refers to the field of view, “Large budded” is the number of cells with a bud roughly equal in size to the mother, “Small budded” is the number of cells with a bud smaller than the mother, “Multi-bud” is the number of cells with more than one bud, and “Total” refers to the total number of cells (including unbudded cells) visible. The proportion of multi-budded cells in the entire population and among budded cells was calculated for the total from each strain. (XLSX) [file pbio.3000917.s023.xlsx]

## Sheet: Sheet1
This table summarises the data from live cell imaging of cells expressing NUD1-GBP, arrested with nocodazole. 'Strain' refers to the strain of yeast being imaged (E438 is a wild-type control), 'View' refers to the field of view, 'Large budded' is the number of cells with a bud roughly equal in size to the mother, 'Small budded' is the number of cells with a bud smaller than the mother, 'Multi-bud…
Strain	View	Large budded	Small budded	Multi-bud	Total	Proportion	Proportion of budded cells
Cdc15-YFP	1	4	2	4	10
Cdc15-YFP	2	5	2	1	8
Cdc15-YFP	3	7	1	5	13
Cdc15-YFP	4	11	2	3	16
Cdc15-YFP	5	1	0	6	7
Cdc15-YFP	Total	28	7	19	54	0.351852	0.404255
E438	1	15	7	2	24
E438	2	8	1	2	11
E438	3	10	5	4	19
E438	4	12	5	3	20
E438	5	22	1	2	25
E438	Total	67	19	13	99	0.131313	0.1625
Tem1-YFP	1	14	4	1	19
Tem1-YFP	2	13	5	4	22
Tem1-YFP	3	8	3	4	15
Tem1-YFP	4	13	4	4	21
Tem1-YFP	5	11	6	6	23
Tem1-YFP	Total	59	22	19	100	0.19	0.24359
