# Supplementary material for: Unifying the mechanism of mitotic exit control in a spatiotemporal logical model
Source: PLoS Biol. 2020 Nov 12;18(11):e3000917. doi: 10.1371/journal.pbio.3000917 (PMC7685450; doi:10.1371/journal.pbio.3000917)
Supplement: S13 File — The first sheet contains the molecules of (active) Tem1-GTP at the SPB in simulations of wild-type, Bfa1-SPB, and bfa1Δ cells as calculated from the ODE model of Caydasi and colleagues (2012). Spindle alignment occurs at t = 1800 s. The second sheet shows the same data for Bfa1 at the SPB. (XLSX) [file pbio.3000917.s026.xlsx]

## Sheet: Tem1-GTP
Molecules of (active) Tem1-GTP at the SPB in simulations of wild type, BFA1-SPB and bfa1∆ cells as calculated from the ODE model of Caydasi et al. (2012). Spindle alignment occurs at t=1800s.
Time	Molecules Tem1-GTP at the SPB
	Wild Type	BFA1-SPB	bfa1∆
0	17.0106	19.3475	16.3288
3.6	17.0106	19.3475	18.3892
7.2	17.0106	19.3475	21.5828
10.8	17.0106	19.3475	25.1083
14.4	17.0106	19.3475	28.6777
18	17.0106	19.3475	32.1706
21.6	17.0106	19.3475	35.5331
25.2	17.0106	19.3475	38.7423
28.8	17.0106	19.3475	41.7905
32.4	17.0106	19.3475	44.6785
36	17.0106	19.3475	47.4107
39.6	17.0106	19.3475	49.9936
43.2	17.0106	19.3475	52.4344
46.8	17.0106	19.3475	54.7405
50.4	17.0106	19.3475	56.919
54	17.0106	19.3475	58.9769
57.6	17.0106	19.3475	60.9207
61.2	17.0106	19.3475	62.7568
64.8	17.0106	19.3475	64.4912
68.4	17.0106	19.3475	66.1295
72	17.0106	19.3475	67.6769
75.6	17.0106	19.3475	69.1386
79.2	17.0106	19.3475	70.5193
82.8	17.0106	19.3475	71.8235
86.4	17.0106	19.3475	73.0553
90	17.0106	19.3475	74.2189
93.6	17.0106	19.3475	75.318
97.2	17.0106	19.3475	76.3562
100.8	17.0106	19.3475	77.3367
104.4	17.0106	19.3475	78.263
108	17.0106	19.3475	79.1379
111.6	17.0106	19.3475	79.9643
115.2	17.0106	19.3475	80.745
118.8	17.0106	19.3475	81.4823
122.4	17.0106	19.3475	82.1788
126	17.0106	19.3475	82.8367
129.6	17.0106	19.3475	83.4581
133.2	17.0106	19.3475	84.045
136.8	17.0106	19.3475	84.5995
140.4	17.0106	19.3475	85.1232
144	17.0106	19.3475	85.6179
147.6	17.0106	19.3475	86.0851
151.2	17.0106	19.3475	86.5265
154.8	17.0106	19.3475	86.9433
158.4	17.0106	19.3475	87.3371
162	17.0106	19.3475	87.7091
165.6	17.0106	19.3475	88.0604
169.2	17.0106	19.3475	88.3923
172.8	17.0106	19.3475	88.7057
176.4	17.0106	19.3475	89.0018
180	17.0106	19.3475	89.2815
183.6	17.0106	19.3475	89.5457
187.2	17.0106	19.3475	89.7952
190.8	17.0106	19.3475	90.0309
194.4	17.0106	19.3475	90.2536
198	17.0106	19.3475	90.4639
201.6	17.0106	19.3475	90.6625
205.2	17.0106	19.3475	90.8501
208.8	17.0106	19.3475	91.0274
212.4	17.0106	19.3475	91.1948
216	17.0106	19.3475	91.3529
219.6	17.0106	19.3475	91.5023
223.2	17.0106	19.3475	91.6434
226.8	17.0106	19.3475	91.7767
230.4	17.0106	19.3475	91.9025
234	17.0106	19.3475	92.0214
237.6	17.0106	19.3475	92.1337
241.2	17.0106	19.3475	92.2398
244.8	17.0106	19.3475	92.34
248.4	17.0106	19.3475	92.4346
252	17.0106	19.3475	92.5241
255.6	17.0106	19.3475	92.6085
259.2	17.0106	19.3475	92.6883
262.8	17.0106	19.3475	92.7637
266.4	17.0106	19.3475	92.8348
270	17.0106	19.3475	92.9021
273.6	17.0106	19.3475	92.9656
277.2	17.0106	19.3475	93.0255
280.8	17.0106	19.3475	93.0822
284.4	17.0106	19.3475	93.1357
288	17.0106	19.3475	93.1862
291.6	17.0106	19.3475	93.234
295.2	17.0106	19.3475	93.2791
298.8	17.0106	19.3475	93.3217
302.4	17.0106	19.3475	93.3619
306	17.0106	19.3475	93.3999
309.6	17.0106	19.3475	93.4358
313.2	17.0106	19.3475	93.4697
316.8	17.0106	19.3475	93.5018
320.4	17.0106	19.3475	93.532
324	17.0106	19.3475	93.5606
327.6	17.0106	19.3475	93.5876
331.2	17.0106	19.3475	93.6131
334.8	17.0106	19.3475	93.6372
338.4	17.0106	19.3475	93.6599
342	17.0106	19.3475	93.6814
345.6	17.0106	19.3475	93.7017
349.2	17.0106	19.3475	93.7209
352.8	17.0106	19.3475	93.739
356.4	17.0106	19.3475	93.7561
360	17.0106	19.3475	93.7723
363.6	17.0106	19.3475	93.7875
367.2	17.0106	19.3475	93.8019
370.8	17.0106	19.3475	93.8156
374.4	17.0106	19.3475	93.8284
378	17.0106	19.3475	93.8406
381.6	17.0106	19.3475	93.852
385.2	17.0106	19.3475	93.8629
388.8	17.0106	19.3475	93.8731
392.4	17.0106	19.3475	93.8828
396	17.0106	19.3475	93.8919
399.6	17.0106	19.3475	93.9006
403.2	17.0106	19.3475	93.9087
406.8	17.0106	19.3475	93.9164
410.4	17.0106	19.3475	93.9237
414	17.0106	19.3475	93.9306
417.6	17.0106	19.3475	93.9371
421.2	17.0106	19.3475	93.9432
424.8	17.0106	19.3475	93.949
428.4	17.0106	19.3475	93.9544
432	17.0106	19.3475	93.9596
435.6	17.0106	19.3475	93.9645
439.2	17.0106	19.3475	93.9691
442.8	17.0106	19.3475	93.9734
446.4	17.0106	19.3475	93.9776
450	17.0106	19.3475	93.9814
453.6	17.0106	19.3475	93.9851
457.2	17.0106	19.3475	93.9886
460.8	17.0106	19.3475	93.9918
464.4	17.0106	19.3475	93.9949
468	17.0106	19.3475	93.9978
471.6	17.0106	19.3475	94.0006
475.2	17.0106	19.3475	94.0032
478.8	17.0106	19.3475	94.0057
482.4	17.0106	19.3475	94.008
486	17.0106	19.3475	94.0102
489.6	17.0106	19.3475	94.0123
493.2	17.0106	19.3475	94.0142
496.8	17.0106	19.3475	94.0161
500.4	17.0106	19.3475	94.0178
504	17.0106	19.3475	94.0195
507.6	17.0106	19.3475	94.0211
511.2	17.0106	19.3475	94.0225
514.8	17.0106	19.3475	94.0239
518.4	17.0106	19.3475	94.0253
522	17.0106	19.3475	94.0265
525.6	17.0106	19.3475	94.0276
529.2	17.0106	19.3475	94.0287
532.8	17.0106	19.3475	94.0298
536.4	17.0106	19.3475	94.0308
540	17.0106	19.3475	94.0317
543.6	17.0106	19.3475	94.0326
547.2	17.0106	19.3475	94.0334
550.8	17.0106	19.3475	94.0342
554.4	17.0106	19.3475	94.035
558	17.0106	19.3475	94.0357
561.6	17.0106	19.3475	94.0363
565.2	17.0106	19.3475	94.0369
568.8	17.0106	19.3475	94.0375
572.4	17.0106	19.3475	94.0381
576	17.0106	19.3475	94.0386
579.6	17.0106	19.3475	94.0391
583.2	17.0106	19.3475	94.0396
586.8	17.0106	19.3475	94.0401
590.4	17.0106	19.3475	94.0405
594	17.0106	19.3475	94.0409
597.6	17.0106	19.3475	94.0412
601.2	17.0106	19.3475	94.0416
604.8	17.0106	19.3475	94.0419
608.4	17.0106	19.3475	94.0422
612	17.0106	19.3475	94.0425
615.6	17.0106	19.3475	94.0428
619.2	17.0106	19.3475	94.0431
622.8	17.0106	19.3475	94.0433
626.4	17.0106	19.3475	94.0436
630	17.0106	19.3475	94.0438
633.6	17.0106	19.3475	94.044
637.2	17.0106	19.3475	94.0442
640.8	17.0106	19.3475	94.0444
644.4	17.0106	19.3475	94.0446
648	17.0106	19.3475	94.0448
651.6	17.0106	19.3475	94.0449
655.2	17.0106	19.3475	94.0451
658.8	17.0106	19.3475	94.0452
662.4	17.0106	19.3475	94.0453
666	17.0106	19.3475	94.0455
669.6	17.0106	19.3475	94.0456
673.2	17.0106	19.3475	94.0457
676.8	17.0106	19.3475	94.0458
680.4	17.0106	19.3475	94.0459
684	17.0106	19.3475	94.046
687.6	17.0106	19.3475	94.0461
691.2	17.0106	19.3475	94.0462
694.8	17.0106	19.3475	94.0463
698.4	17.0106	19.3475	94.0463
702	17.0106	19.3475	94.0464
705.6	17.0106	19.3475	94.0465
709.2	17.0106	19.3475	94.0465
712.8	17.0106	19.3475	94.0466
716.4	17.0106	19.3475	94.0467
720	17.0106	19.3475	94.0467
723.6	17.0106	19.3475	94.0468
727.2	17.0106	19.3475	94.0468
730.8	17.0106	19.3475	94.0468
734.4	17.0106	19.3475	94.0469
738	17.0106	19.3475	94.0469
741.6	17.0106	19.3475	94.047
745.2	17.0106	19.3475	94.047
748.8	17.0106	19.3475	94.047
752.4	17.0106	19.3475	94.0471
756	17.0106	19.3475	94.0471
759.6	17.0106	19.3475	94.0471
763.2	17.0106	19.3475	94.0472
766.8	17.0106	19.3475	94.0472
770.4	17.0106	19.3475	94.0472
774	17.0106	19.3475	94.0472
777.6	17.0106	19.3475	94.0473
781.2	17.0106	19.3475	94.0473
784.8	17.0106	19.3475	94.0473
788.4	17.0106	19.3475	94.0473
792	17.0106	19.3475	94.0473
795.6	17.0106	19.3475	94.0473
799.2	17.0106	19.3475	94.0474
802.8	17.0106	19.3475	94.0474
806.4	17.0106	19.3475	94.0474
810	17.0106	19.3475	94.0474
813.6	17.0106	19.3475	94.0474
817.2	17.0106	19.3475	94.0474
820.8	17.0106	19.3475	94.0474
824.4	17.0106	19.3475	94.0475
828	17.0106	19.3475	94.0475
831.6	17.0106	19.3475	94.0475
835.2	17.0106	19.3475	94.0475
838.8	17.0106	19.3475	94.0475
842.4	17.0106	19.3475	94.0475
846	17.0106	19.3475	94.0475
849.6	17.0106	19.3475	94.0475
853.2	17.0106	19.3475	94.0475
856.8	17.0106	19.3475	94.0475
860.4	17.0106	19.3475	94.0475
864	17.0106	19.3475	94.0475
867.6	17.0106	19.3475	94.0475
871.2	17.0106	19.3475	94.0476
874.8	17.0106	19.3475	94.0476
878.4	17.0106	19.3475	94.0476
882	17.0106	19.3475	94.0476
885.6	17.0106	19.3475	94.0476
889.2	17.0106	19.3475	94.0476
892.8	17.0106	19.3475	94.0476
896.4	17.0106	19.3475	94.0476
900	17.0106	19.3475	94.0476
903.6	17.0106	19.3475	94.0476
907.2	17.0106	19.3475	94.0476
910.8	17.0106	19.3475	94.0476
914.4	17.0106	19.3475	94.0476
918	17.0106	19.3475	94.0476
921.6	17.0106	19.3475	94.0476
925.2	17.0106	19.3475	94.0476
928.8	17.0106	19.3475	94.0476
932.4	17.0106	19.3475	94.0476
936	17.0106	19.3475	94.0476
939.6	17.0106	19.3475	94.0476
943.2	17.0106	19.3475	94.0476
946.8	17.0106	19.3475	94.0476
950.4	17.0106	19.3475	94.0476
954	17.0106	19.3475	94.0476
957.6	17.0106	19.3475	94.0476
961.2	17.0106	19.3475	94.0476
964.8	17.0106	19.3475	94.0476
968.4	17.0106	19.3475	94.0476
972	17.0106	19.3475	94.0476
975.6	17.0106	19.3475	94.0476
979.2	17.0106	19.3475	94.0476
982.8	17.0106	19.3475	94.0476
986.4	17.0106	19.3475	94.0476
990	17.0106	19.3475	94.0476
993.6	17.0106	19.3475	94.0476
997.2	17.0106	19.3475	94.0476
1000.8	17.0106	19.3475	94.0476
1004.4	17.0106	19.3475	94.0476
1008	17.0106	19.3475	94.0476
1011.6	17.0106	19.3475	94.0476
1015.2	17.0106	19.3475	94.0476
1018.8	17.0106	19.3475	94.0476
1022.4	17.0106	19.3475	94.0476
1026	17.0106	19.3475	94.0476
1029.6	17.0106	19.3475	94.0476
1033.2	17.0106	19.3475	94.0476
1036.8	17.0106	19.3475	94.0476
1040.4	17.0106	19.3475	94.0476
1044	17.0106	19.3475	94.0476
1047.6	17.0106	19.3475	94.0476
1051.2	17.0106	19.3475	94.0476
1054.8	17.0106	19.3475	94.0476
1058.4	17.0106	19.3475	94.0476
1062	17.0106	19.3475	94.0476
1065.6	17.0106	19.3475	94.0476
1069.2	17.0106	19.3475	94.0476
1072.8	17.0106	19.3475	94.0476
1076.4	17.0106	19.3475	94.0476
1080	17.0106	19.3475	94.0476
1083.6	17.0106	19.3475	94.0476
1087.2	17.0106	19.3475	94.0476
1090.8	17.0106	19.3475	94.0476
1094.4	17.0106	19.3475	94.0476
1098	17.0106	19.3475	94.0476
1101.6	17.0106	19.3475	94.0476
1105.2	17.0106	19.3475	94.0476
1108.8	17.0106	19.3475	94.0476
1112.4	17.0106	19.3475	94.0476
1116	17.0106	19.3475	94.0476
1119.6	17.0106	19.3475	94.0476
1123.2	17.0106	19.3475	94.0476
1126.8	17.0106	19.3475	94.0476
1130.4	17.0106	19.3475	94.0476
1134	17.0106	19.3475	94.0476
1137.6	17.0106	19.3475	94.0476
1141.2	17.0106	19.3475	94.0476
1144.8	17.0106	19.3475	94.0476
1148.4	17.0106	19.3475	94.0476
1152	17.0106	19.3475	94.0476
1155.6	17.0106	19.3475	94.0476
1159.2	17.0106	19.3475	94.0476
1162.8	17.0106	19.3475	94.0476
1166.4	17.0106	19.3475	94.0476
1170	17.0106	19.3475	94.0476
1173.6	17.0106	19.3475	94.0476
1177.2	17.0106	19.3475	94.0476
1180.8	17.0106	19.3475	94.0476
1184.4	17.0106	19.3475	94.0476
1188	17.0106	19.3475	94.0476
1191.6	17.0106	19.3475	94.0476
1195.2	17.0106	19.3475	94.0476
1198.8	17.0106	19.3475	94.0476
1202.4	17.0106	19.3475	94.0476
1206	17.0106	19.3475	94.0476
1209.6	17.0106	19.3475	94.0476
1213.2	17.0106	19.3475	94.0476
1216.8	17.0106	19.3475	94.0476
1220.4	17.0106	19.3475	94.0476
1224	17.0106	19.3475	94.0476
1227.6	17.0106	19.3475	94.0476
1231.2	17.0106	19.3475	94.0476
1234.8	17.0106	19.3475	94.0476
1238.4	17.0106	19.3475	94.0476
1242	17.0106	19.3475	94.0476
1245.6	17.0106	19.3475	94.0476
1249.2	17.0106	19.3475	94.0476
1252.8	17.0106	19.3475	94.0476
1256.4	17.0106	19.3475	94.0476
1260	17.0106	19.3475	94.0476
1263.6	17.0106	19.3475	94.0476
1267.2	17.0106	19.3475	94.0476
1270.8	17.0106	19.3475	94.0476
1274.4	17.0106	19.3475	94.0476
1278	17.0106	19.3475	94.0476
1281.6	17.0106	19.3475	94.0476
1285.2	17.0106	19.3475	94.0476
1288.8	17.0106	19.3475	94.0476
1292.4	17.0106	19.3475	94.0476
1296	17.0106	19.3475	94.0476
1299.6	17.0106	19.3475	94.0476
1303.2	17.0106	19.3475	94.0476
1306.8	17.0106	19.3475	94.0476
1310.4	17.0106	19.3475	94.0476
1314	17.0106	19.3475	94.0476
1317.6	17.0106	19.3475	94.0476
1321.2	17.0106	19.3475	94.0476
1324.8	17.0106	19.3475	94.0476
1328.4	17.0106	19.3475	94.0476
1332	17.0106	19.3475	94.0476
1335.6	17.0106	19.3475	94.0476
1339.2	17.0106	19.3475	94.0476
1342.8	17.0106	19.3475	94.0476
1346.4	17.0106	19.3475	94.0476
1350	17.0106	19.3475	94.0476
1353.6	17.0106	19.3475	94.0476
1357.2	17.0106	19.3475	94.0476
1360.8	17.0106	19.3475	94.0476
1364.4	17.0106	19.3475	94.0476
1368	17.0106	19.3475	94.0476
1371.6	17.0106	19.3475	94.0476
1375.2	17.0106	19.3475	94.0476
1378.8	17.0106	19.3475	94.0476
1382.4	17.0106	19.3475	94.0476
1386	17.0106	19.3475	94.0476
1389.6	17.0106	19.3475	94.0476
1393.2	17.0106	19.3475	94.0476
1396.8	17.0106	19.3475	94.0476
1400.4	17.0106	19.3475	94.0476
1404	17.0106	19.3475	94.0476
1407.6	17.0106	19.3475	94.0476
1411.2	17.0106	19.3475	94.0476
1414.8	17.0106	19.3475	94.0476
1418.4	17.0106	19.3475	94.0476
1422	17.0106	19.3475	94.0476
1425.6	17.0106	19.3475	94.0476
1429.2	17.0106	19.3475	94.0476
1432.8	17.0106	19.3475	94.0476
1436.4	17.0106	19.3475	94.0476
1440	17.0106	19.3475	94.0476
1443.6	17.0106	19.3475	94.0476
1447.2	17.0106	19.3475	94.0476
1450.8	17.0106	19.3475	94.0476
1454.4	17.0106	19.3475	94.0476
1458	17.0106	19.3475	94.0476
1461.6	17.0106	19.3475	94.0476
1465.2	17.0106	19.3475	94.0476
1468.8	17.0106	19.3475	94.0476
1472.4	17.0106	19.3475	94.0476
1476	17.0106	19.3475	94.0476
1479.6	17.0106	19.3475	94.0476
1483.2	17.0106	19.3475	94.0476
1486.8	17.0106	19.3475	94.0476
1490.4	17.0106	19.3475	94.0476
1494	17.0106	19.3475	94.0476
1497.6	17.0106	19.3475	94.0476
1501.2	17.0106	19.3475	94.0476
1504.8	17.0106	19.3475	94.0476
1508.4	17.0106	19.3475	94.0476
1512	17.0106	19.3475	94.0476
1515.6	17.0106	19.3475	94.0476
1519.2	17.0106	19.3475	94.0476
1522.8	17.0106	19.3475	94.0476
1526.4	17.0106	19.3475	94.0476
1530	17.0106	19.3475	94.0476
1533.6	17.0106	19.3475	94.0476
1537.2	17.0106	19.3475	94.0476
1540.8	17.0106	19.3475	94.0476
1544.4	17.0106	19.3475	94.0476
1548	17.0106	19.3475	94.0476
1551.6	17.0106	19.3475	94.0476
1555.2	17.0106	19.3475	94.0476
1558.8	17.0106	19.3475	94.0476
1562.4	17.0106	19.3475	94.0476
1566	17.0106	19.3475	94.0476
1569.6	17.0106	19.3475	94.0476
1573.2	17.0106	19.3475	94.0476
1576.8	17.0106	19.3475	94.0476
1580.4	17.0106	19.3475	94.0476
1584	17.0106	19.3475	94.0476
1587.6	17.0106	19.3475	94.0476
1591.2	17.0106	19.3475	94.0476
1594.8	17.0106	19.3475	94.0476
1598.4	17.0106	19.3475	94.0476
1602	17.0106	19.3475	94.0476
1605.6	17.0106	19.3475	94.0476
1609.2	17.0106	19.3475	94.0476
1612.8	17.0106	19.3475	94.0476
1616.4	17.0106	19.3475	94.0476
1620	17.0106	19.3475	94.0476
1623.6	17.0106	19.3475	94.0476
1627.2	17.0106	19.3475	94.0476
1630.8	17.0106	19.3475	94.0476
1634.4	17.0106	19.3475	94.0476
1638	17.0106	19.3475	94.0476
1641.6	17.0106	19.3475	94.0476
1645.2	17.0106	19.3475	94.0476
1648.8	17.0106	19.3475	94.0476
1652.4	17.0106	19.3475	94.0476
1656	17.0106	19.3475	94.0476
1659.6	17.0106	19.3475	94.0476
1663.2	17.0106	19.3475	94.0476
1666.8	17.0106	19.3475	94.0476
1670.4	17.0106	19.3475	94.0476
1674	17.0106	19.3475	94.0476
1677.6	17.0106	19.3475	94.0476
1681.2	17.0106	19.3475	94.0476
1684.8	17.0106	19.3475	94.0476
1688.4	17.0106	19.3475	94.0476
1692	17.0106	19.3475	94.0476
1695.6	17.0106	19.3475	94.0476
1699.2	17.0106	19.3475	94.0476
1702.8	17.0106	19.3475	94.0476
1706.4	17.0106	19.3475	94.0476
1710	17.0106	19.3475	94.0476
1713.6	17.0106	19.3475	94.0476
1717.2	17.0106	19.3475	94.0476
1720.8	17.0106	19.3475	94.0476
1724.4	17.0106	19.3475	94.0476
1728	17.0106	19.3475	94.0476
1731.6	17.0106	19.3475	94.0476
1735.2	17.0106	19.3475	94.0476
1738.8	17.0106	19.3475	94.0476
1742.4	17.0106	19.3475	94.0476
1746	17.0106	19.3475	94.0476
1749.6	17.0106	19.3475	94.0476
1753.2	17.0106	19.3475	94.0476
1756.8	17.0106	19.3475	94.0476
1760.4	17.0106	19.3475	94.0476
1764	17.0106	19.3475	94.0476
1767.6	17.0106	19.3475	94.0476
1771.2	17.0106	19.3475	94.0476
1774.8	17.0106	19.3475	94.0476
1778.4	17.0106	19.3475	94.0476
1782	17.0106	19.3475	94.0476
1785.6	17.0106	19.3475	94.0476
1789.2	17.0106	19.3475	94.0476
1792.8	17.0106	19.3475	94.0476
1796.4	17.0106	19.3475	94.0476
1800	17.0106	19.3475	94.0476
1803.6	17.4524	19.3684	94.0476
1807.2	18.134	19.4755	94.0476
1810.8	19.0737	19.6852	94.0476
1814.4	20.2751	19.9885	94.0476
1818	21.7193	20.3689	94.0476
1821.6	23.3842	20.8095	94.0476
1825.2	25.2496	21.2956	94.0476
1828.8	27.2974	21.8154	94.0476
1832.4	29.5116	22.3598	94.0476
1836	31.8776	22.9215	94.0476
1839.6	34.3818	23.4951	94.0476
1843.2	37.0114	24.0761	94.0476
1846.8	39.7543	24.661	94.0476
1850.4	42.5986	25.2469	94.0476
1854	45.5331	25.8314	94.0476
1857.6	48.547	26.4123	94.0476
1861.2	51.6296	26.988	94.0476
1864.8	54.7709	27.5568	94.0476
1868.4	57.9611	28.1173	94.0476
1872	61.191	28.6685	94.0476
1875.6	64.4516	29.2091	94.0476
1879.2	67.7346	29.7383	94.0476
1882.8	71.0318	30.2553	94.0476
1886.4	74.3358	30.7594	94.0476
1890	77.6394	31.2501	94.0476
1893.6	80.9359	31.7267	94.0476
1897.2	84.219	32.189	94.0476
1900.8	87.4831	32.6367	94.0476
1904.4	90.7226	33.0695	94.0476
1908	93.9327	33.4872	94.0476
1911.6	97.1088	33.8899	94.0476
1915.2	100.247	34.2774	94.0476
1918.8	103.343	34.6499	94.0476
1922.4	106.394	35.0075	94.0476
1926	109.396	35.3502	94.0476
1929.6	112.348	35.6784	94.0476
1933.2	115.246	35.9922	94.0476
1936.8	118.09	36.2919	94.0476
1940.4	120.876	36.5778	94.0476
1944	123.604	36.8503	94.0476
1947.6	126.272	37.1098	94.0476
1951.2	128.879	37.3565	94.0476
1954.8	131.426	37.5909	94.0476
1958.4	133.91	37.8134	94.0476
1962	136.333	38.0243	94.0476
1965.6	138.693	38.2242	94.0476
1969.2	140.991	38.4134	94.0476
1972.8	143.227	38.5924	94.0476
1976.4	145.402	38.7615	94.0476
1980	147.515	38.9211	94.0476
1983.6	149.568	39.0718	94.0476
1987.2	151.561	39.2139	94.0476
1990.8	153.495	39.3477	94.0476
1994.4	155.371	39.4737	94.0476
1998	157.189	39.5923	94.0476
2001.6	158.952	39.7038	94.0476
2005.2	160.658	39.8086	94.0476
2008.8	162.311	39.907	94.0476
2012.4	163.911	39.9994	94.0476
2016	165.459	40.086	94.0476
2019.6	166.956	40.1673	94.0476
2023.2	168.404	40.2434	94.0476
2026.8	169.803	40.3147	94.0476
2030.4	171.155	40.3815	94.0476
2034	172.462	40.4439	94.0476
2037.6	173.724	40.5024	94.0476
2041.2	174.943	40.557	94.0476
2044.8	176.119	40.6081	94.0476
2048.4	177.255	40.6558	94.0476
2052	178.351	40.7003	94.0476
2055.6	179.408	40.7419	94.0476
2059.2	180.428	40.7807	94.0476
2062.8	181.412	40.8169	94.0476
2066.4	182.361	40.8506	94.0476
2070	183.276	40.8821	94.0476
2073.6	184.158	40.9114	94.0476
2077.2	185.008	40.9387	94.0476
2080.8	185.827	40.9641	94.0476
2084.4	186.617	40.9878	94.0476
2088	187.378	41.0099	94.0476
2091.6	188.111	41.0304	94.0476
2095.2	188.818	41.0495	94.0476
2098.8	189.499	41.0673	94.0476
2102.4	190.154	41.0838	94.0476
2106	190.786	41.0992	94.0476
2109.6	191.394	41.1135	94.0476
2113.2	191.98	41.1268	94.0476
2116.8	192.544	41.1392	94.0476
2120.4	193.088	41.1507	94.0476
2124	193.611	41.1613	94.0476
2127.6	194.115	41.1713	94.0476
2131.2	194.601	41.1805	94.0476
2134.8	195.068	41.189	94.0476
2138.4	195.518	41.197	94.0476
2142	195.952	41.2044	94.0476
2145.6	196.369	41.2113	94.0476
2149.2	196.771	41.2177	94.0476
2152.8	197.158	41.2236	94.0476
2156.4	197.531	41.2291	94.0476
2160	197.89	41.2343	94.0476
2163.6	198.236	41.2391	94.0476
2167.2	198.569	41.2435	94.0476
2170.8	198.889	41.2476	94.0476
2174.4	199.198	41.2515	94.0476
2178	199.496	41.255	94.0476
2181.6	199.782	41.2584	94.0476
2185.2	200.058	41.2615	94.0476
2188.8	200.324	41.2643	94.0476
2192.4	200.58	41.267	94.0476
2196	200.827	41.2695	94.0476
2199.6	201.065	41.2719	94.0476
2203.2	201.294	41.2741	94.0476
2206.8	201.515	41.2761	94.0476
2210.4	201.728	41.278	94.0476
2214	201.933	41.2798	94.0476
2217.6	202.131	41.2814	94.0476
2221.2	202.322	41.283	94.0476
2224.8	202.506	41.2845	94.0476
2228.4	202.683	41.2858	94.0476
2232	202.854	41.2871	94.0476
2235.6	203.019	41.2883	94.0476
2239.2	203.179	41.2895	94.0476
2242.8	203.332	41.2905	94.0476
2246.4	203.48	41.2915	94.0476
2250	203.624	41.2925	94.0476
2253.6	203.762	41.2934	94.0476
2257.2	203.895	41.2942	94.0476
2260.8	204.024	41.2951	94.0476
2264.4	204.148	41.2958	94.0476
2268	204.268	41.2966	94.0476
2271.6	204.384	41.2972	94.0476
2275.2	204.497	41.2979	94.0476
2278.8	204.605	41.2985	94.0476
2282.4	204.71	41.2991	94.0476
2286	204.811	41.2997	94.0476
2289.6	204.909	41.3003	94.0476
2293.2	205.004	41.3008	94.0476
2296.8	205.096	41.3013	94.0476
2300.4	205.185	41.3018	94.0476
2304	205.271	41.3023	94.0476
2307.6	205.354	41.3028	94.0476
2311.2	205.434	41.3032	94.0476
2314.8	205.513	41.3037	94.0476
2318.4	205.588	41.3041	94.0476
2322	205.662	41.3045	94.0476
2325.6	205.733	41.3049	94.0476
2329.2	205.802	41.3053	94.0476
2332.8	205.869	41.3057	94.0476
2336.4	205.934	41.306	94.0476
2340	205.997	41.3064	94.0476
2343.6	206.058	41.3068	94.0476
2347.2	206.118	41.3071	94.0476
2350.8	206.176	41.3075	94.0476
2354.4	206.232	41.3078	94.0476
2358	206.286	41.3081	94.0476
2361.6	206.34	41.3085	94.0476
2365.2	206.391	41.3088	94.0476
2368.8	206.442	41.3091	94.0476
2372.4	206.491	41.3094	94.0476
2376	206.538	41.3098	94.0476
2379.6	206.585	41.3101	94.0476
2383.2	206.63	41.3104	94.0476
2386.8	206.675	41.3107	94.0476
2390.4	206.718	41.311	94.0476
2394	206.76	41.3113	94.0476
2397.6	206.801	41.3116	94.0476
2401.2	206.841	41.3119	94.0476
2404.8	206.88	41.3122	94.0476
2408.4	206.919	41.3125	94.0476
2412	206.956	41.3128	94.0476
2415.6	206.993	41.3131	94.0476
2419.2	207.029	41.3134	94.0476
2422.8	207.064	41.3137	94.0476
2426.4	207.098	41.314	94.0476
2430	207.132	41.3143	94.0476
2433.6	207.165	41.3145	94.0476
2437.2	207.197	41.3148	94.0476
2440.8	207.229	41.3151	94.0476
2444.4	207.26	41.3154	94.0476
2448	207.29	41.3157	94.0476
2451.6	207.32	41.316	94.0476
2455.2	207.35	41.3163	94.0476
2458.8	207.379	41.3165	94.0476
2462.4	207.407	41.3168	94.0476
2466	207.435	41.3171	94.0476
2469.6	207.463	41.3174	94.0476
2473.2	207.49	41.3177	94.0476
2476.8	207.516	41.318	94.0476
2480.4	207.543	41.3182	94.0476
2484	207.569	41.3185	94.0476
2487.6	207.594	41.3188	94.0476
2491.2	207.619	41.3191	94.0476
2494.8	207.644	41.3194	94.0476
2498.4	207.668	41.3197	94.0476
2502	207.692	41.3199	94.0476
2505.6	207.716	41.3202	94.0476
2509.2	207.74	41.3205	94.0476
2512.8	207.763	41.3208	94.0476
2516.4	207.786	41.3211	94.0476
2520	207.809	41.3213	94.0476
2523.6	207.831	41.3216	94.0476
2527.2	207.853	41.3219	94.0476
2530.8	207.875	41.3222	94.0476
2534.4	207.897	41.3225	94.0476
2538	207.918	41.3227	94.0476
2541.6	207.94	41.323	94.0476
2545.2	207.961	41.3233	94.0476
2548.8	207.982	41.3236	94.0476
2552.4	208.002	41.3239	94.0476
2556	208.023	41.3241	94.0476
2559.6	208.043	41.3244	94.0476
2563.2	208.063	41.3247	94.0476
2566.8	208.083	41.325	94.0476
2570.4	208.103	41.3252	94.0476
2574	208.123	41.3255	94.0476
2577.6	208.142	41.3258	94.0476
2581.2	208.161	41.3261	94.0476
2584.8	208.181	41.3264	94.0476
2588.4	208.2	41.3266	94.0476
2592	208.219	41.3269	94.0476
2595.6	208.238	41.3272	94.0476
2599.2	208.256	41.3275	94.0476
2602.8	208.275	41.3278	94.0476
2606.4	208.293	41.328	94.0476
2610	208.312	41.3283	94.0476
2613.6	208.33	41.3286	94.0476
2617.2	208.348	41.3289	94.0476
2620.8	208.366	41.3292	94.0476
2624.4	208.384	41.3294	94.0476
2628	208.402	41.3297	94.0476
2631.6	208.42	41.33	94.0476
2635.2	208.438	41.3303	94.0476
2638.8	208.455	41.3305	94.0476
2642.4	208.473	41.3308	94.0476
2646	208.49	41.3311	94.0476
2649.6	208.508	41.3314	94.0476
2653.2	208.525	41.3317	94.0476
2656.8	208.542	41.3319	94.0476
2660.4	208.559	41.3322	94.0476
2664	208.576	41.3325	94.0476
2667.6	208.593	41.3328	94.0476
2671.2	208.61	41.3331	94.0476
2674.8	208.627	41.3333	94.0476
2678.4	208.644	41.3336	94.0476
2682	208.661	41.3339	94.0476
2685.6	208.677	41.3342	94.0476
2689.2	208.694	41.3344	94.0476
2692.8	208.711	41.3347	94.0476
2696.4	208.727	41.335	94.0476
2700	208.744	41.3353	94.0476
2703.6	208.76	41.3356	94.0476
2707.2	208.777	41.3358	94.0476
2710.8	208.793	41.3361	94.0476
2714.4	208.809	41.3364	94.0476
2718	208.825	41.3367	94.0476
2721.6	208.842	41.337	94.0476
2725.2	208.858	41.3372	94.0476
2728.8	208.874	41.3375	94.0476
2732.4	208.89	41.3378	94.0476
2736	208.906	41.3381	94.0476
2739.6	208.922	41.3384	94.0476
2743.2	208.938	41.3386	94.0476
2746.8	208.954	41.3389	94.0476
2750.4	208.97	41.3392	94.0476
2754	208.986	41.3395	94.0476
2757.6	209.001	41.3397	94.0476
2761.2	209.017	41.34	94.0476
2764.8	209.033	41.3403	94.0476
2768.4	209.049	41.3406	94.0476
2772	209.064	41.3409	94.0476
2775.6	209.08	41.3411	94.0476
2779.2	209.095	41.3414	94.0476
2782.8	209.111	41.3417	94.0476
2786.4	209.126	41.342	94.0476
2790	209.142	41.3423	94.0476
2793.6	209.157	41.3425	94.0476
2797.2	209.173	41.3428	94.0476
2800.8	209.188	41.3431	94.0476
2804.4	209.204	41.3434	94.0476
2808	209.219	41.3436	94.0476
2811.6	209.234	41.3439	94.0476
2815.2	209.249	41.3442	94.0476
2818.8	209.265	41.3445	94.0476
2822.4	209.28	41.3448	94.0476
2826	209.295	41.345	94.0476
2829.6	209.31	41.3453	94.0476
2833.2	209.325	41.3456	94.0476
2836.8	209.341	41.3459	94.0476
2840.4	209.356	41.3462	94.0476
2844	209.371	41.3464	94.0476
2847.6	209.386	41.3467	94.0476
2851.2	209.401	41.347	94.0476
2854.8	209.416	41.3473	94.0476
2858.4	209.431	41.3475	94.0476
2862	209.446	41.3478	94.0476
2865.6	209.461	41.3481	94.0476
2869.2	209.475	41.3484	94.0476
2872.8	209.49	41.3487	94.0476
2876.4	209.505	41.3489	94.0476
2880	209.52	41.3492	94.0476
2883.6	209.535	41.3495	94.0476
2887.2	209.549	41.3498	94.0476
2890.8	209.564	41.3501	94.0476
2894.4	209.579	41.3503	94.0476
2898	209.594	41.3506	94.0476
2901.6	209.608	41.3509	94.0476
2905.2	209.623	41.3512	94.0476
2908.8	209.638	41.3514	94.0476
2912.4	209.652	41.3517	94.0476
2916	209.667	41.352	94.0476
2919.6	209.681	41.3523	94.0476
2923.2	209.696	41.3526	94.0476
2926.8	209.71	41.3528	94.0476
2930.4	209.725	41.3531	94.0476
2934	209.739	41.3534	94.0476
2937.6	209.754	41.3537	94.0476
2941.2	209.768	41.354	94.0476
2944.8	209.783	41.3542	94.0476
2948.4	209.797	41.3545	94.0476
2952	209.811	41.3548	94.0476
2955.6	209.826	41.3551	94.0476
2959.2	209.84	41.3554	94.0476
2962.8	209.854	41.3556	94.0476
2966.4	209.869	41.3559	94.0476
2970	209.883	41.3562	94.0476
2973.6	209.897	41.3565	94.0476
2977.2	209.911	41.3567	94.0476
2980.8	209.926	41.357	94.0476
2984.4	209.94	41.3573	94.0476
2988	209.954	41.3576	94.0476
2991.6	209.968	41.3579	94.0476
2995.2	209.982	41.3581	94.0476
2998.8	209.996	41.3584	94.0476
3002.4	210.011	41.3587	94.0476
3006	210.025	41.359	94.0476
3009.6	210.039	41.3593	94.0476
3013.2	210.053	41.3595	94.0476
3016.8	210.067	41.3598	94.0476
3020.4	210.081	41.3601	94.0476
3024	210.095	41.3604	94.0476
3027.6	210.109	41.3606	94.0476
3031.2	210.123	41.3609	94.0476
3034.8	210.136	41.3612	94.0476
3038.4	210.15	41.3615	94.0476
3042	210.164	41.3618	94.0476
3045.6	210.178	41.362	94.0476
3049.2	210.192	41.3623	94.0476
3052.8	210.206	41.3626	94.0476
3056.4	210.22	41.3629	94.0476
3060	210.233	41.3632	94.0476
3063.6	210.247	41.3634	94.0476
3067.2	210.261	41.3637	94.0476
3070.8	210.275	41.364	94.0476
3074.4	210.288	41.3643	94.0476
3078	210.302	41.3645	94.0476
3081.6	210.316	41.3648	94.0476
3085.2	210.329	41.3651	94.0476
3088.8	210.343	41.3654	94.0476
3092.4	210.356	41.3657	94.0476
3096	210.37	41.3659	94.0476
3099.6	210.384	41.3662	94.0476
3103.2	210.397	41.3665	94.0476
3106.8	210.411	41.3668	94.0476
3110.4	210.424	41.3671	94.0476
3114	210.438	41.3673	94.0476
3117.6	210.451	41.3676	94.0476
3121.2	210.465	41.3679	94.0476
3124.8	210.478	41.3682	94.0476
3128.4	210.492	41.3684	94.0476
3132	210.505	41.3687	94.0476
3135.6	210.518	41.369	94.0476
3139.2	210.532	41.3693	94.0476
3142.8	210.545	41.3696	94.0476
3146.4	210.558	41.3698	94.0476
3150	210.572	41.3701	94.0476
3153.6	210.585	41.3704	94.0476
3157.2	210.598	41.3707	94.0476
3160.8	210.612	41.371	94.0476
3164.4	210.625	41.3712	94.0476
3168	210.638	41.3715	94.0476
3171.6	210.651	41.3718	94.0476
3175.2	210.665	41.3721	94.0476
3178.8	210.678	41.3724	94.0476
3182.4	210.691	41.3726	94.0476
3186	210.704	41.3729	94.0476
3189.6	210.717	41.3732	94.0476
3193.2	210.73	41.3735	94.0476
3196.8	210.743	41.3737	94.0476
3200.4	210.756	41.374	94.0476
3204	210.77	41.3743	94.0476
3207.6	210.783	41.3746	94.0476
3211.2	210.796	41.3749	94.0476
3214.8	210.809	41.3751	94.0476
3218.4	210.822	41.3754	94.0476
3222	210.835	41.3757	94.0476
3225.6	210.848	41.376	94.0476
3229.2	210.86	41.3763	94.0476
3232.8	210.873	41.3765	94.0476
3236.4	210.886	41.3768	94.0476
3240	210.899	41.3771	94.0476
3243.6	210.912	41.3774	94.0476
3247.2	210.925	41.3776	94.0476
3250.8	210.938	41.3779	94.0476
3254.4	210.951	41.3782	94.0476
3258	210.963	41.3785	94.0476
3261.6	210.976	41.3788	94.0476
3265.2	210.989	41.379	94.0476
3268.8	211.002	41.3793	94.0476
3272.4	211.014	41.3796	94.0476
3276	211.027	41.3799	94.0476
3279.6	211.04	41.3802	94.0476
3283.2	211.053	41.3804	94.0476
3286.8	211.065	41.3807	94.0476
3290.4	211.078	41.381	94.0476
3294	211.09	41.3813	94.0476
3297.6	211.103	41.3815	94.0476
3301.2	211.116	41.3818	94.0476
3304.8	211.128	41.3821	94.0476
3308.4	211.141	41.3824	94.0476
3312	211.153	41.3827	94.0476
3315.6	211.166	41.3829	94.0476
3319.2	211.178	41.3832	94.0476
3322.8	211.191	41.3835	94.0476
3326.4	211.203	41.3838	94.0476
3330	211.216	41.3841	94.0476
3333.6	211.228	41.3843	94.0476
3337.2	211.241	41.3846	94.0476
3340.8	211.253	41.3849	94.0476
3344.4	211.266	41.3852	94.0476
3348	211.278	41.3855	94.0476
3351.6	211.29	41.3857	94.0476
3355.2	211.303	41.386	94.0476
3358.8	211.315	41.3863	94.0476
3362.4	211.327	41.3866	94.0476
3366	211.34	41.3868	94.0476
3369.6	211.352	41.3871	94.0476
3373.2	211.364	41.3874	94.0476
3376.8	211.377	41.3877	94.0476
3380.4	211.389	41.388	94.0476
3384	211.401	41.3882	94.0476
3387.6	211.413	41.3885	94.0476
3391.2	211.425	41.3888	94.0476
3394.8	211.438	41.3891	94.0476
3398.4	211.45	41.3894	94.0476
3402	211.462	41.3896	94.0476
3405.6	211.474	41.3899	94.0476
3409.2	211.486	41.3902	94.0476
3412.8	211.498	41.3905	94.0476
3416.4	211.51	41.3907	94.0476
3420	211.522	41.391	94.0476
3423.6	211.534	41.3913	94.0476
3427.2	211.546	41.3916	94.0476
3430.8	211.558	41.3919	94.0476
3434.4	211.57	41.3921	94.0476
3438	211.582	41.3924	94.0476
3441.6	211.594	41.3927	94.0476
3445.2	211.606	41.393	94.0476
3448.8	211.618	41.3933	94.0476
3452.4	211.63	41.3935	94.0476
3456	211.642	41.3938	94.0476
3459.6	211.654	41.3941	94.0476
3463.2	211.666	41.3944	94.0476
3466.8	211.678	41.3946	94.0476
3470.4	211.69	41.3949	94.0476
3474	211.701	41.3952	94.0476
3477.6	211.713	41.3955	94.0476
3481.2	211.725	41.3958	94.0476
3484.8	211.737	41.396	94.0476
3488.4	211.749	41.3963	94.0476
3492	211.76	41.3966	94.0476
3495.6	211.772	41.3969	94.0476
3499.2	211.784	41.3972	94.0476
3502.8	211.796	41.3974	94.0476
3506.4	211.807	41.3977	94.0476
3510	211.819	41.398	94.0476
3513.6	211.831	41.3983	94.0476
3517.2	211.842	41.3986	94.0476
3520.8	211.854	41.3988	94.0476
3524.4	211.865	41.3991	94.0476
3528	211.877	41.3994	94.0476
3531.6	211.889	41.3997	94.0476
3535.2	211.9	41.3999	94.0476
3538.8	211.912	41.4002	94.0476
3542.4	211.923	41.4005	94.0476
3546	211.935	41.4008	94.0476
3549.6	211.946	41.4011	94.0476
3553.2	211.958	41.4013	94.0476
3556.8	211.969	41.4016	94.0476
3560.4	211.981	41.4019	94.0476
3564	211.992	41.4022	94.0476
3567.6	212.004	41.4025	94.0476
3571.2	212.015	41.4027	94.0476
3574.8	212.027	41.403	94.0476
3578.4	212.038	41.4033	94.0476
3582	212.049	41.4036	94.0476
3585.6	212.061	41.4038	94.0476
3589.2	212.072	41.4041	94.0476
3592.8	212.083	41.4044	94.0476
3596.4	212.095	41.4047	94.0476
3600	212.106	41.405	94.0476

## Sheet: Bfa1
Molecules of Bfa1 at the SPB in simulations of wild type, BFA1-SPB and bfa1∆ cells as calculated from the ODE model of Caydasi et al. (2012). Spindle alignment occurs at t=1800s.
Time	Molecules of Bfa1 at the SPB
	Wild Type	BFA1-SPB	bfa1∆
0	46.1805	309.959	0
3.6	46.1805	309.959	0
7.2	46.1805	309.959	0
10.8	46.1805	309.959	0
14.4	46.1805	309.959	0
18	46.1805	309.959	0
21.6	46.1805	309.959	0
25.2	46.1805	309.959	0
28.8	46.1805	309.959	0
32.4	46.1805	309.959	0
36	46.1805	309.959	0
39.6	46.1805	309.959	0
43.2	46.1805	309.959	0
46.8	46.1805	309.959	0
50.4	46.1805	309.959	0
54	46.1805	309.959	0
57.6	46.1805	309.959	0
61.2	46.1805	309.959	0
64.8	46.1805	309.959	0
68.4	46.1805	309.959	0
72	46.1805	309.959	0
75.6	46.1805	309.959	0
79.2	46.1805	309.959	0
82.8	46.1805	309.959	0
86.4	46.1805	309.959	0
90	46.1805	309.959	0
93.6	46.1805	309.959	0
97.2	46.1805	309.959	0
100.8	46.1805	309.959	0
104.4	46.1805	309.959	0
108	46.1805	309.959	0
111.6	46.1805	309.959	0
115.2	46.1805	309.959	0
118.8	46.1805	309.959	0
122.4	46.1805	309.959	0
126	46.1805	309.959	0
129.6	46.1805	309.959	0
133.2	46.1805	309.959	0
136.8	46.1805	309.959	0
140.4	46.1805	309.959	0
144	46.1805	309.959	0
147.6	46.1805	309.959	0
151.2	46.1805	309.959	0
154.8	46.1805	309.959	0
158.4	46.1805	309.959	0
162	46.1805	309.959	0
165.6	46.1805	309.959	0
169.2	46.1805	309.959	0
172.8	46.1805	309.959	0
176.4	46.1805	309.959	0
180	46.1805	309.959	0
183.6	46.1805	309.959	0
187.2	46.1805	309.959	0
190.8	46.1805	309.959	0
194.4	46.1805	309.959	0
198	46.1805	309.959	0
201.6	46.1805	309.959	0
205.2	46.1805	309.959	0
208.8	46.1805	309.959	0
212.4	46.1805	309.959	0
216	46.1805	309.959	0
219.6	46.1805	309.959	0
223.2	46.1805	309.959	0
226.8	46.1805	309.959	0
230.4	46.1805	309.959	0
234	46.1805	309.959	0
237.6	46.1805	309.959	0
241.2	46.1805	309.959	0
244.8	46.1805	309.959	0
248.4	46.1805	309.959	0
252	46.1805	309.959	0
255.6	46.1805	309.959	0
259.2	46.1805	309.959	0
262.8	46.1805	309.959	0
266.4	46.1805	309.959	0
270	46.1805	309.959	0
273.6	46.1805	309.959	0
277.2	46.1805	309.959	0
280.8	46.1805	309.959	0
284.4	46.1805	309.959	0
288	46.1805	309.959	0
291.6	46.1805	309.959	0
295.2	46.1805	309.959	0
298.8	46.1805	309.959	0
302.4	46.1805	309.959	0
306	46.1805	309.959	0
309.6	46.1805	309.959	0
313.2	46.1805	309.959	0
316.8	46.1805	309.959	0
320.4	46.1805	309.959	0
324	46.1805	309.959	0
327.6	46.1805	309.959	0
331.2	46.1805	309.959	0
334.8	46.1805	309.959	0
338.4	46.1805	309.959	0
342	46.1805	309.959	0
345.6	46.1805	309.959	0
349.2	46.1805	309.959	0
352.8	46.1805	309.959	0
356.4	46.1805	309.959	0
360	46.1805	309.959	0
363.6	46.1805	309.959	0
367.2	46.1805	309.959	0
370.8	46.1805	309.959	0
374.4	46.1805	309.959	0
378	46.1805	309.959	0
381.6	46.1805	309.959	0
385.2	46.1805	309.959	0
388.8	46.1805	309.959	0
392.4	46.1805	309.959	0
396	46.1805	309.959	0
399.6	46.1805	309.959	0
403.2	46.1805	309.959	0
406.8	46.1805	309.959	0
410.4	46.1805	309.959	0
414	46.1805	309.959	0
417.6	46.1805	309.959	0
421.2	46.1805	309.959	0
424.8	46.1805	309.959	0
428.4	46.1805	309.959	0
432	46.1805	309.959	0
435.6	46.1805	309.959	0
439.2	46.1805	309.959	0
442.8	46.1805	309.959	0
446.4	46.1805	309.959	0
450	46.1805	309.959	0
453.6	46.1805	309.959	0
457.2	46.1805	309.959	0
460.8	46.1805	309.959	0
464.4	46.1805	309.959	0
468	46.1805	309.959	0
471.6	46.1805	309.959	0
475.2	46.1805	309.959	0
478.8	46.1805	309.959	0
482.4	46.1805	309.959	0
486	46.1805	309.959	0
489.6	46.1805	309.959	0
493.2	46.1805	309.959	0
496.8	46.1805	309.959	0
500.4	46.1805	309.959	0
504	46.1805	309.959	0
507.6	46.1805	309.959	0
511.2	46.1805	309.959	0
514.8	46.1805	309.959	0
518.4	46.1805	309.959	0
522	46.1805	309.959	0
525.6	46.1805	309.959	0
529.2	46.1805	309.959	0
532.8	46.1805	309.959	0
536.4	46.1805	309.959	0
540	46.1805	309.959	0
543.6	46.1805	309.959	0
547.2	46.1805	309.959	0
550.8	46.1805	309.959	0
554.4	46.1805	309.959	0
558	46.1805	309.959	0
561.6	46.1805	309.959	0
565.2	46.1805	309.959	0
568.8	46.1805	309.959	0
572.4	46.1805	309.959	0
576	46.1805	309.959	0
579.6	46.1805	309.959	0
583.2	46.1805	309.959	0
586.8	46.1805	309.959	0
590.4	46.1805	309.959	0
594	46.1805	309.959	0
597.6	46.1805	309.959	0
601.2	46.1805	309.959	0
604.8	46.1805	309.959	0
608.4	46.1805	309.959	0
612	46.1805	309.959	0
615.6	46.1805	309.959	0
619.2	46.1805	309.959	0
622.8	46.1805	309.959	0
626.4	46.1805	309.959	0
630	46.1805	309.959	0
633.6	46.1805	309.959	0
637.2	46.1805	309.959	0
640.8	46.1805	309.959	0
644.4	46.1805	309.959	0
648	46.1805	309.959	0
651.6	46.1805	309.959	0
655.2	46.1805	309.959	0
658.8	46.1805	309.959	0
662.4	46.1805	309.959	0
666	46.1805	309.959	0
669.6	46.1805	309.959	0
673.2	46.1805	309.959	0
676.8	46.1805	309.959	0
680.4	46.1805	309.959	0
684	46.1805	309.959	0
687.6	46.1805	309.959	0
691.2	46.1805	309.959	0
694.8	46.1805	309.959	0
698.4	46.1805	309.959	0
702	46.1805	309.959	0
705.6	46.1805	309.959	0
709.2	46.1805	309.959	0
712.8	46.1805	309.959	0
716.4	46.1805	309.959	0
720	46.1805	309.959	0
723.6	46.1805	309.959	0
727.2	46.1805	309.959	0
730.8	46.1805	309.959	0
734.4	46.1805	309.959	0
738	46.1805	309.959	0
741.6	46.1805	309.959	0
745.2	46.1805	309.959	0
748.8	46.1805	309.959	0
752.4	46.1805	309.959	0
756	46.1805	309.959	0
759.6	46.1805	309.959	0
763.2	46.1805	309.959	0
766.8	46.1805	309.959	0
770.4	46.1805	309.959	0
774	46.1805	309.959	0
777.6	46.1805	309.959	0
781.2	46.1805	309.959	0
784.8	46.1805	309.959	0
788.4	46.1805	309.959	0
792	46.1805	309.959	0
795.6	46.1805	309.959	0
799.2	46.1805	309.959	0
802.8	46.1805	309.959	0
806.4	46.1805	309.959	0
810	46.1805	309.959	0
813.6	46.1805	309.959	0
817.2	46.1805	309.959	0
820.8	46.1805	309.959	0
824.4	46.1805	309.959	0
828	46.1805	309.959	0
831.6	46.1805	309.959	0
835.2	46.1805	309.959	0
838.8	46.1805	309.959	0
842.4	46.1805	309.959	0
846	46.1805	309.959	0
849.6	46.1805	309.959	0
853.2	46.1805	309.959	0
856.8	46.1805	309.959	0
860.4	46.1805	309.959	0
864	46.1805	309.959	0
867.6	46.1805	309.959	0
871.2	46.1805	309.959	0
874.8	46.1805	309.959	0
878.4	46.1805	309.959	0
882	46.1805	309.959	0
885.6	46.1805	309.959	0
889.2	46.1805	309.959	0
892.8	46.1805	309.959	0
896.4	46.1805	309.959	0
900	46.1805	309.959	0
903.6	46.1805	309.959	0
907.2	46.1805	309.959	0
910.8	46.1805	309.959	0
914.4	46.1805	309.959	0
918	46.1805	309.959	0
921.6	46.1805	309.959	0
925.2	46.1805	309.959	0
928.8	46.1805	309.959	0
932.4	46.1805	309.959	0
936	46.1805	309.959	0
939.6	46.1805	309.959	0
943.2	46.1805	309.959	0
946.8	46.1805	309.959	0
950.4	46.1805	309.959	0
954	46.1805	309.959	0
957.6	46.1805	309.959	0
961.2	46.1805	309.959	0
964.8	46.1805	309.959	0
968.4	46.1805	309.959	0
972	46.1805	309.959	0
975.6	46.1805	309.959	0
979.2	46.1805	309.959	0
982.8	46.1805	309.959	0
986.4	46.1805	309.959	0
990	46.1805	309.959	0
993.6	46.1805	309.959	0
997.2	46.1805	309.959	0
1000.8	46.1805	309.959	0
1004.4	46.1805	309.959	0
1008	46.1805	309.959	0
1011.6	46.1805	309.959	0
1015.2	46.1805	309.959	0
1018.8	46.1805	309.959	0
1022.4	46.1805	309.959	0
1026	46.1805	309.959	0
1029.6	46.1805	309.959	0
1033.2	46.1805	309.959	0
1036.8	46.1805	309.959	0
1040.4	46.1805	309.959	0
1044	46.1805	309.959	0
1047.6	46.1805	309.959	0
1051.2	46.1805	309.959	0
1054.8	46.1805	309.959	0
1058.4	46.1805	309.959	0
1062	46.1805	309.959	0
1065.6	46.1805	309.959	0
1069.2	46.1805	309.959	0
1072.8	46.1805	309.959	0
1076.4	46.1805	309.959	0
1080	46.1805	309.959	0
1083.6	46.1805	309.959	0
1087.2	46.1805	309.959	0
1090.8	46.1805	309.959	0
1094.4	46.1805	309.959	0
1098	46.1805	309.959	0
1101.6	46.1805	309.959	0
1105.2	46.1805	309.959	0
1108.8	46.1805	309.959	0
1112.4	46.1805	309.959	0
1116	46.1805	309.959	0
1119.6	46.1805	309.959	0
1123.2	46.1805	309.959	0
1126.8	46.1805	309.959	0
1130.4	46.1805	309.959	0
1134	46.1805	309.959	0
1137.6	46.1805	309.959	0
1141.2	46.1805	309.959	0
1144.8	46.1805	309.959	0
1148.4	46.1805	309.959	0
1152	46.1805	309.959	0
1155.6	46.1805	309.959	0
1159.2	46.1805	309.959	0
1162.8	46.1805	309.959	0
1166.4	46.1805	309.959	0
1170	46.1805	309.959	0
1173.6	46.1805	309.959	0
1177.2	46.1805	309.959	0
1180.8	46.1805	309.959	0
1184.4	46.1805	309.959	0
1188	46.1805	309.959	0
1191.6	46.1805	309.959	0
1195.2	46.1805	309.959	0
1198.8	46.1805	309.959	0
1202.4	46.1805	309.959	0
1206	46.1805	309.959	0
1209.6	46.1805	309.959	0
1213.2	46.1805	309.959	0
1216.8	46.1805	309.959	0
1220.4	46.1805	309.959	0
1224	46.1805	309.959	0
1227.6	46.1805	309.959	0
1231.2	46.1805	309.959	0
1234.8	46.1805	309.959	0
1238.4	46.1805	309.959	0
1242	46.1805	309.959	0
1245.6	46.1805	309.959	0
1249.2	46.1805	309.959	0
1252.8	46.1805	309.959	0
1256.4	46.1805	309.959	0
1260	46.1805	309.959	0
1263.6	46.1805	309.959	0
1267.2	46.1805	309.959	0
1270.8	46.1805	309.959	0
1274.4	46.1805	309.959	0
1278	46.1805	309.959	0
1281.6	46.1805	309.959	0
1285.2	46.1805	309.959	0
1288.8	46.1805	309.959	0
1292.4	46.1805	309.959	0
1296	46.1805	309.959	0
1299.6	46.1805	309.959	0
1303.2	46.1805	309.959	0
1306.8	46.1805	309.959	0
1310.4	46.1805	309.959	0
1314	46.1805	309.959	0
1317.6	46.1805	309.959	0
1321.2	46.1805	309.959	0
1324.8	46.1805	309.959	0
1328.4	46.1805	309.959	0
1332	46.1805	309.959	0
1335.6	46.1805	309.959	0
1339.2	46.1805	309.959	0
1342.8	46.1805	309.959	0
1346.4	46.1805	309.959	0
1350	46.1805	309.959	0
1353.6	46.1805	309.959	0
1357.2	46.1805	309.959	0
1360.8	46.1805	309.959	0
1364.4	46.1805	309.959	0
1368	46.1805	309.959	0
1371.6	46.1805	309.959	0
1375.2	46.1805	309.959	0
1378.8	46.1805	309.959	0
1382.4	46.1805	309.959	0
1386	46.1805	309.959	0
1389.6	46.1805	309.959	0
1393.2	46.1805	309.959	0
1396.8	46.1805	309.959	0
1400.4	46.1805	309.959	0
1404	46.1805	309.959	0
1407.6	46.1805	309.959	0
1411.2	46.1805	309.959	0
1414.8	46.1805	309.959	0
1418.4	46.1805	309.959	0
1422	46.1805	309.959	0
1425.6	46.1805	309.959	0
1429.2	46.1805	309.959	0
1432.8	46.1805	309.959	0
1436.4	46.1805	309.959	0
1440	46.1805	309.959	0
1443.6	46.1805	309.959	0
1447.2	46.1805	309.959	0
1450.8	46.1805	309.959	0
1454.4	46.1805	309.959	0
1458	46.1805	309.959	0
1461.6	46.1805	309.959	0
1465.2	46.1805	309.959	0
1468.8	46.1805	309.959	0
1472.4	46.1805	309.959	0
1476	46.1805	309.959	0
1479.6	46.1805	309.959	0
1483.2	46.1805	309.959	0
1486.8	46.1805	309.959	0
1490.4	46.1805	309.959	0
1494	46.1805	309.959	0
1497.6	46.1805	309.959	0
1501.2	46.1805	309.959	0
1504.8	46.1805	309.959	0
1508.4	46.1805	309.959	0
1512	46.1805	309.959	0
1515.6	46.1805	309.959	0
1519.2	46.1805	309.959	0
1522.8	46.1805	309.959	0
1526.4	46.1805	309.959	0
1530	46.1805	309.959	0
1533.6	46.1805	309.959	0
1537.2	46.1805	309.959	0
1540.8	46.1805	309.959	0
1544.4	46.1805	309.959	0
1548	46.1805	309.959	0
1551.6	46.1805	309.959	0
1555.2	46.1805	309.959	0
1558.8	46.1805	309.959	0
1562.4	46.1805	309.959	0
1566	46.1805	309.959	0
1569.6	46.1805	309.959	0
1573.2	46.1805	309.959	0
1576.8	46.1805	309.959	0
1580.4	46.1805	309.959	0
1584	46.1805	309.959	0
1587.6	46.1805	309.959	0
1591.2	46.1805	309.959	0
1594.8	46.1805	309.959	0
1598.4	46.1805	309.959	0
1602	46.1805	309.959	0
1605.6	46.1805	309.959	0
1609.2	46.1805	309.959	0
1612.8	46.1805	309.959	0
1616.4	46.1805	309.959	0
1620	46.1805	309.959	0
1623.6	46.1805	309.959	0
1627.2	46.1805	309.959	0
1630.8	46.1805	309.959	0
1634.4	46.1805	309.959	0
1638	46.1805	309.959	0
1641.6	46.1805	309.959	0
1645.2	46.1805	309.959	0
1648.8	46.1805	309.959	0
1652.4	46.1805	309.959	0
1656	46.1805	309.959	0
1659.6	46.1805	309.959	0
1663.2	46.1805	309.959	0
1666.8	46.1805	309.959	0
1670.4	46.1805	309.959	0
1674	46.1805	309.959	0
1677.6	46.1805	309.959	0
1681.2	46.1805	309.959	0
1684.8	46.1805	309.959	0
1688.4	46.1805	309.959	0
1692	46.1805	309.959	0
1695.6	46.1805	309.959	0
1699.2	46.1805	309.959	0
1702.8	46.1805	309.959	0
1706.4	46.1805	309.959	0
1710	46.1805	309.959	0
1713.6	46.1805	309.959	0
1717.2	46.1805	309.959	0
1720.8	46.1805	309.959	0
1724.4	46.1805	309.959	0
1728	46.1805	309.959	0
1731.6	46.1805	309.959	0
1735.2	46.1805	309.959	0
1738.8	46.1805	309.959	0
1742.4	46.1805	309.959	0
1746	46.1805	309.959	0
1749.6	46.1805	309.959	0
1753.2	46.1805	309.959	0
1756.8	46.1805	309.959	0
1760.4	46.1805	309.959	0
1764	46.1805	309.959	0
1767.6	46.1805	309.959	0
1771.2	46.1805	309.959	0
1774.8	46.1805	309.959	0
1778.4	46.1805	309.959	0
1782	46.1805	309.959	0
1785.6	46.1805	309.959	0
1789.2	46.1805	309.959	0
1792.8	46.1805	309.959	0
1796.4	46.1805	309.959	0
1800	46.1805	309.959	0
1803.6	47.3446	309.96	0
1807.2	50.6058	309.96	0
1810.8	55.6236	309.961	0
1814.4	62.0741	309.962	0
1818	69.6581	309.963	0
1821.6	78.1052	309.964	0
1825.2	87.1764	309.966	0
1828.8	96.6638	309.967	0
1832.4	106.39	309.969	0
1836	116.207	309.97	0
1839.6	125.99	309.972	0
1843.2	135.64	309.973	0
1846.8	145.078	309.975	0
1850.4	154.241	309.977	0
1854	163.084	309.978	0
1857.6	171.573	309.98	0
1861.2	179.684	309.981	0
1864.8	187.404	309.983	0
1868.4	194.727	309.984	0
1872	201.651	309.985	0
1875.6	208.181	309.987	0
1879.2	214.324	309.988	0
1882.8	220.092	309.989	0
1886.4	225.497	309.99	0
1890	230.552	309.991	0
1893.6	235.274	309.992	0
1897.2	239.679	309.993	0
1900.8	243.782	309.994	0
1904.4	247.6	309.995	0
1908	251.15	309.995	0
1911.6	254.447	309.996	0
1915.2	257.506	309.997	0
1918.8	260.343	309.997	0
1922.4	262.972	309.998	0
1926	265.407	309.999	0
1929.6	267.66	309.999	0
1933.2	269.744	310	0
1936.8	271.671	310	0
1940.4	273.452	310	0
1944	275.098	310.001	0
1947.6	276.617	310.001	0
1951.2	278.019	310.002	0
1954.8	279.313	310.002	0
1958.4	280.507	310.002	0
1962	281.608	310.002	0
1965.6	282.624	310.003	0
1969.2	283.56	310.003	0
1972.8	284.422	310.003	0
1976.4	285.217	310.003	0
1980	285.949	310.003	0
1983.6	286.624	310.004	0
1987.2	287.245	310.004	0
1990.8	287.816	310.004	0
1994.4	288.343	310.004	0
1998	288.828	310.004	0
2001.6	289.274	310.004	0
2005.2	289.684	310.004	0
2008.8	290.062	310.005	0
2012.4	290.409	310.005	0
2016	290.729	310.005	0
2019.6	291.023	310.005	0
2023.2	291.294	310.005	0
2026.8	291.543	310.005	0
2030.4	291.772	310.005	0
2034	291.982	310.005	0
2037.6	292.176	310.005	0
2041.2	292.354	310.005	0
2044.8	292.517	310.005	0
2048.4	292.668	310.005	0
2052	292.806	310.005	0
2055.6	292.933	310.005	0
2059.2	293.05	310.005	0
2062.8	293.157	310.005	0
2066.4	293.256	310.005	0
2070	293.347	310.006	0
2073.6	293.43	310.006	0
2077.2	293.507	310.006	0
2080.8	293.577	310.006	0
2084.4	293.642	310.006	0
2088	293.701	310.006	0
2091.6	293.756	310.006	0
2095.2	293.806	310.006	0
2098.8	293.852	310.006	0
2102.4	293.895	310.006	0
2106	293.934	310.006	0
2109.6	293.969	310.006	0
2113.2	294.002	310.006	0
2116.8	294.033	310.006	0
2120.4	294.06	310.006	0
2124	294.086	310.006	0
2127.6	294.109	310.006	0
2131.2	294.131	310.006	0
2134.8	294.15	310.006	0
2138.4	294.169	310.006	0
2142	294.185	310.006	0
2145.6	294.201	310.006	0
2149.2	294.215	310.006	0
2152.8	294.228	310.006	0
2156.4	294.239	310.006	0
2160	294.25	310.006	0
2163.6	294.26	310.006	0
2167.2	294.27	310.006	0
2170.8	294.278	310.006	0
2174.4	294.286	310.006	0
2178	294.293	310.006	0
2181.6	294.299	310.006	0
2185.2	294.305	310.006	0
2188.8	294.311	310.006	0
2192.4	294.316	310.006	0
2196	294.321	310.006	0
2199.6	294.325	310.006	0
2203.2	294.329	310.006	0
2206.8	294.332	310.006	0
2210.4	294.336	310.006	0
2214	294.339	310.006	0
2217.6	294.342	310.006	0
2221.2	294.344	310.006	0
2224.8	294.346	310.006	0
2228.4	294.349	310.006	0
2232	294.351	310.006	0
2235.6	294.352	310.006	0
2239.2	294.354	310.006	0
2242.8	294.356	310.006	0
2246.4	294.357	310.006	0
2250	294.358	310.006	0
2253.6	294.359	310.006	0
2257.2	294.361	310.006	0
2260.8	294.362	310.006	0
2264.4	294.363	310.006	0
2268	294.363	310.006	0
2271.6	294.364	310.006	0
2275.2	294.365	310.006	0
2278.8	294.365	310.006	0
2282.4	294.366	310.006	0
2286	294.367	310.006	0
2289.6	294.367	310.006	0
2293.2	294.368	310.006	0
2296.8	294.368	310.006	0
2300.4	294.368	310.006	0
2304	294.369	310.006	0
2307.6	294.369	310.006	0
2311.2	294.369	310.006	0
2314.8	294.37	310.006	0
2318.4	294.37	310.006	0
2322	294.37	310.006	0
2325.6	294.37	310.006	0
2329.2	294.371	310.006	0
2332.8	294.371	310.006	0
2336.4	294.371	310.006	0
2340	294.371	310.006	0
2343.6	294.371	310.006	0
2347.2	294.371	310.006	0
2350.8	294.371	310.006	0
2354.4	294.372	310.006	0
2358	294.372	310.006	0
2361.6	294.372	310.006	0
2365.2	294.372	310.006	0
2368.8	294.372	310.006	0
2372.4	294.372	310.006	0
2376	294.372	310.006	0
2379.6	294.372	310.006	0
2383.2	294.372	310.006	0
2386.8	294.372	310.006	0
2390.4	294.372	310.006	0
2394	294.372	310.006	0
2397.6	294.372	310.006	0
2401.2	294.372	310.006	0
2404.8	294.372	310.006	0
2408.4	294.372	310.006	0
2412	294.372	310.006	0
2415.6	294.373	310.006	0
2419.2	294.373	310.006	0
2422.8	294.373	310.006	0
2426.4	294.373	310.006	0
2430	294.373	310.006	0
2433.6	294.373	310.006	0
2437.2	294.373	310.006	0
2440.8	294.373	310.006	0
2444.4	294.373	310.006	0
2448	294.373	310.006	0
2451.6	294.373	310.006	0
2455.2	294.373	310.006	0
2458.8	294.373	310.006	0
2462.4	294.373	310.006	0
2466	294.373	310.006	0
2469.6	294.373	310.006	0
2473.2	294.373	310.006	0
2476.8	294.373	310.006	0
2480.4	294.373	310.006	0
2484	294.373	310.006	0
2487.6	294.373	310.006	0
2491.2	294.373	310.006	0
2494.8	294.373	310.006	0
2498.4	294.373	310.006	0
2502	294.373	310.006	0
2505.6	294.373	310.006	0
2509.2	294.373	310.006	0
2512.8	294.373	310.006	0
2516.4	294.373	310.006	0
2520	294.373	310.006	0
2523.6	294.373	310.006	0
2527.2	294.373	310.006	0
2530.8	294.373	310.006	0
2534.4	294.373	310.006	0
2538	294.373	310.006	0
2541.6	294.373	310.006	0
2545.2	294.373	310.006	0
2548.8	294.373	310.006	0
2552.4	294.373	310.006	0
2556	294.373	310.006	0
2559.6	294.373	310.006	0
2563.2	294.373	310.006	0
2566.8	294.373	310.006	0
2570.4	294.373	310.006	0
2574	294.373	310.006	0
2577.6	294.373	310.006	0
2581.2	294.373	310.006	0
2584.8	294.373	310.006	0
2588.4	294.373	310.006	0
2592	294.373	310.006	0
2595.6	294.373	310.006	0
2599.2	294.373	310.006	0
2602.8	294.373	310.006	0
2606.4	294.373	310.006	0
2610	294.373	310.006	0
2613.6	294.373	310.006	0
2617.2	294.373	310.006	0
2620.8	294.373	310.006	0
2624.4	294.373	310.006	0
2628	294.373	310.006	0
2631.6	294.373	310.006	0
2635.2	294.373	310.006	0
2638.8	294.373	310.006	0
2642.4	294.373	310.006	0
2646	294.373	310.006	0
2649.6	294.373	310.006	0
2653.2	294.373	310.006	0
2656.8	294.373	310.006	0
2660.4	294.373	310.006	0
2664	294.373	310.006	0
2667.6	294.373	310.006	0
2671.2	294.373	310.006	0
2674.8	294.373	310.006	0
2678.4	294.373	310.006	0
2682	294.373	310.006	0
2685.6	294.373	310.006	0
2689.2	294.373	310.006	0
2692.8	294.373	310.006	0
2696.4	294.373	310.006	0
2700	294.373	310.006	0
2703.6	294.373	310.006	0
2707.2	294.373	310.006	0
2710.8	294.373	310.006	0
2714.4	294.373	310.006	0
2718	294.373	310.006	0
2721.6	294.373	310.006	0
2725.2	294.373	310.006	0
2728.8	294.373	310.006	0
2732.4	294.373	310.006	0
2736	294.373	310.006	0
2739.6	294.373	310.006	0
2743.2	294.373	310.006	0
2746.8	294.373	310.006	0
2750.4	294.373	310.006	0
2754	294.373	310.006	0
2757.6	294.373	310.006	0
2761.2	294.373	310.006	0
2764.8	294.373	310.006	0
2768.4	294.373	310.006	0
2772	294.373	310.006	0
2775.6	294.373	310.006	0
2779.2	294.373	310.006	0
2782.8	294.373	310.006	0
2786.4	294.373	310.006	0
2790	294.373	310.006	0
2793.6	294.373	310.006	0
2797.2	294.373	310.006	0
2800.8	294.373	310.006	0
2804.4	294.373	310.006	0
2808	294.373	310.006	0
2811.6	294.373	310.006	0
2815.2	294.373	310.006	0
2818.8	294.373	310.006	0
2822.4	294.373	310.006	0
2826	294.373	310.006	0
2829.6	294.373	310.006	0
2833.2	294.373	310.006	0
2836.8	294.373	310.006	0
2840.4	294.373	310.006	0
2844	294.373	310.006	0
2847.6	294.373	310.006	0
2851.2	294.373	310.006	0
2854.8	294.373	310.006	0
2858.4	294.373	310.006	0
2862	294.373	310.006	0
2865.6	294.373	310.006	0
2869.2	294.373	310.006	0
2872.8	294.373	310.006	0
2876.4	294.373	310.006	0
2880	294.373	310.006	0
2883.6	294.373	310.006	0
2887.2	294.373	310.006	0
2890.8	294.373	310.006	0
2894.4	294.373	310.006	0
2898	294.373	310.006	0
2901.6	294.373	310.006	0
2905.2	294.373	310.006	0
2908.8	294.373	310.006	0
2912.4	294.373	310.006	0
2916	294.373	310.006	0
2919.6	294.373	310.006	0
2923.2	294.373	310.006	0
2926.8	294.373	310.006	0
2930.4	294.373	310.006	0
2934	294.373	310.006	0
2937.6	294.373	310.006	0
2941.2	294.373	310.006	0
2944.8	294.373	310.006	0
2948.4	294.373	310.006	0
2952	294.373	310.006	0
2955.6	294.373	310.006	0
2959.2	294.373	310.006	0
2962.8	294.373	310.006	0
2966.4	294.373	310.006	0
2970	294.373	310.006	0
2973.6	294.373	310.006	0
2977.2	294.373	310.006	0
2980.8	294.373	310.006	0
2984.4	294.373	310.006	0
2988	294.373	310.006	0
2991.6	294.373	310.006	0
2995.2	294.373	310.006	0
2998.8	294.373	310.006	0
3002.4	294.373	310.006	0
3006	294.373	310.006	0
3009.6	294.373	310.006	0
3013.2	294.373	310.006	0
3016.8	294.373	310.006	0
3020.4	294.373	310.006	0
3024	294.373	310.006	0
3027.6	294.373	310.006	0
3031.2	294.373	310.006	0
3034.8	294.373	310.006	0
3038.4	294.373	310.006	0
3042	294.373	310.006	0
3045.6	294.373	310.006	0
3049.2	294.373	310.006	0
3052.8	294.373	310.006	0
3056.4	294.373	310.006	0
3060	294.373	310.006	0
3063.6	294.373	310.006	0
3067.2	294.373	310.006	0
3070.8	294.373	310.006	0
3074.4	294.373	310.006	0
3078	294.373	310.006	0
3081.6	294.373	310.006	0
3085.2	294.373	310.006	0
3088.8	294.373	310.006	0
3092.4	294.373	310.006	0
3096	294.373	310.006	0
3099.6	294.373	310.006	0
3103.2	294.373	310.006	0
3106.8	294.373	310.006	0
3110.4	294.373	310.006	0
3114	294.373	310.006	0
3117.6	294.373	310.006	0
3121.2	294.373	310.006	0
3124.8	294.373	310.006	0
3128.4	294.373	310.006	0
3132	294.373	310.006	0
3135.6	294.373	310.006	0
3139.2	294.373	310.006	0
3142.8	294.373	310.006	0
3146.4	294.373	310.006	0
3150	294.373	310.006	0
3153.6	294.373	310.006	0
3157.2	294.373	310.006	0
3160.8	294.373	310.006	0
3164.4	294.373	310.006	0
3168	294.373	310.006	0
3171.6	294.373	310.006	0
3175.2	294.373	310.006	0
3178.8	294.373	310.006	0
3182.4	294.373	310.006	0
3186	294.373	310.006	0
3189.6	294.373	310.006	0
3193.2	294.373	310.006	0
3196.8	294.373	310.006	0
3200.4	294.373	310.006	0
3204	294.373	310.006	0
3207.6	294.373	310.006	0
3211.2	294.373	310.006	0
3214.8	294.373	310.006	0
3218.4	294.373	310.006	0
3222	294.373	310.006	0
3225.6	294.373	310.006	0
3229.2	294.373	310.006	0
3232.8	294.373	310.006	0
3236.4	294.373	310.006	0
3240	294.373	310.006	0
3243.6	294.373	310.006	0
3247.2	294.373	310.006	0
3250.8	294.373	310.006	0
3254.4	294.373	310.006	0
3258	294.373	310.006	0
3261.6	294.373	310.006	0
3265.2	294.373	310.006	0
3268.8	294.373	310.006	0
3272.4	294.373	310.006	0
3276	294.373	310.006	0
3279.6	294.373	310.006	0
3283.2	294.373	310.006	0
3286.8	294.373	310.006	0
3290.4	294.373	310.006	0
3294	294.373	310.006	0
3297.6	294.373	310.006	0
3301.2	294.373	310.006	0
3304.8	294.373	310.006	0
3308.4	294.373	310.006	0
3312	294.373	310.006	0
3315.6	294.373	310.006	0
3319.2	294.373	310.006	0
3322.8	294.373	310.006	0
3326.4	294.373	310.006	0
3330	294.373	310.006	0
3333.6	294.373	310.006	0
3337.2	294.373	310.006	0
3340.8	294.373	310.006	0
3344.4	294.373	310.006	0
3348	294.373	310.006	0
3351.6	294.373	310.006	0
3355.2	294.373	310.006	0
3358.8	294.373	310.006	0
3362.4	294.373	310.006	0
3366	294.373	310.006	0
3369.6	294.373	310.006	0
3373.2	294.373	310.006	0
3376.8	294.373	310.006	0
3380.4	294.373	310.006	0
3384	294.373	310.006	0
3387.6	294.373	310.006	0
3391.2	294.373	310.006	0
3394.8	294.373	310.006	0
3398.4	294.373	310.006	0
3402	294.373	310.006	0
3405.6	294.373	310.006	0
3409.2	294.373	310.006	0
3412.8	294.373	310.006	0
3416.4	294.373	310.006	0
3420	294.373	310.006	0
3423.6	294.373	310.006	0
3427.2	294.373	310.006	0
3430.8	294.373	310.006	0
3434.4	294.373	310.006	0
3438	294.373	310.006	0
3441.6	294.373	310.006	0
3445.2	294.373	310.006	0
3448.8	294.373	310.006	0
3452.4	294.373	310.006	0
3456	294.373	310.006	0
3459.6	294.373	310.006	0
3463.2	294.373	310.006	0
3466.8	294.373	310.006	0
3470.4	294.373	310.006	0
3474	294.373	310.006	0
3477.6	294.373	310.006	0
3481.2	294.373	310.006	0
3484.8	294.373	310.006	0
3488.4	294.373	310.006	0
3492	294.373	310.006	0
3495.6	294.373	310.006	0
3499.2	294.373	310.006	0
3502.8	294.373	310.006	0
3506.4	294.373	310.006	0
3510	294.373	310.006	0
3513.6	294.373	310.006	0
3517.2	294.373	310.006	0
3520.8	294.373	310.006	0
3524.4	294.373	310.006	0
3528	294.373	310.006	0
3531.6	294.373	310.006	0
3535.2	294.373	310.006	0
3538.8	294.373	310.006	0
3542.4	294.373	310.006	0
3546	294.373	310.006	0
3549.6	294.373	310.006	0
3553.2	294.373	310.006	0
3556.8	294.373	310.006	0
3560.4	294.373	310.006	0
3564	294.373	310.006	0
3567.6	294.373	310.006	0
3571.2	294.373	310.006	0
3574.8	294.373	310.006	0
3578.4	294.373	310.006	0
3582	294.373	310.006	0
3585.6	294.373	310.006	0
3589.2	294.373	310.006	0
3592.8	294.373	310.006	0
3596.4	294.373	310.006	0
3600	294.373	310.006	0
